# Supplementary material for: Urinary Exosomal and cell-free DNA Detects Somatic Mutation and Copy Number Alteration in Urothelial Carcinoma of Bladder
Source: Sci Rep. 2018 Oct 2;8:14707. doi: 10.1038/s41598-018-32900-6 (PMC6168539; doi:10.1038/s41598-018-32900-6)
Supplement: Supplementary file 2 — Supplementary Table S4-6 [file 41598_2018_32900_MOESM2_ESM.zip]

Archive with 1 entries (1 files):
- 41598_2018_32900_MOESM2_ESM.xml
