# Supplementary material for: Urinary Exosomal and cell-free DNA Detects Somatic Mutation and Copy Number Alteration in Urothelial Carcinoma of Bladder
Source: Sci Rep. 2018 Oct 2;8:14707. doi: 10.1038/s41598-018-32900-6 (PMC6168539; doi:10.1038/s41598-018-32900-6)
Supplement: Supplementary file 2 — Supplementary Table S4-6 [file 41598_2018_32900_MOESM2_ESM.zip › 41598_2018_32900_MOESM2_ESM.xml]

<?xml version="1.0"?>
<?mso-application progid="Excel.Sheet"?>
<Workbook xmlns="urn:schemas-microsoft-com:office:spreadsheet"
 xmlns:o="urn:schemas-microsoft-com:office:office"
 xmlns:x="urn:schemas-microsoft-com:office:excel"
 xmlns:ss="urn:schemas-microsoft-com:office:spreadsheet"
 xmlns:html="http://www.w3.org/TR/REC-html40">
 <DocumentProperties xmlns="urn:schemas-microsoft-com:office:office">
  <Author>Windows 사용자</Author>
  <LastAuthor>Windows 사용자</LastAuthor>
  <Created>2018-04-14T22:56:37Z</Created>
  <LastSaved>2018-04-28T04:40:53Z</LastSaved>
  <Version>16.00</Version>
 </DocumentProperties>
 <OfficeDocumentSettings xmlns="urn:schemas-microsoft-com:office:office">
  <AllowPNG/>
 </OfficeDocumentSettings>
 <ExcelWorkbook xmlns="urn:schemas-microsoft-com:office:excel">
  <WindowHeight>9240</WindowHeight>
  <WindowWidth>11430</WindowWidth>
  <WindowTopX>0</WindowTopX>
  <WindowTopY>0</WindowTopY>
  <ActiveSheet>1</ActiveSheet>
  <ProtectStructure>False</ProtectStructure>
  <ProtectWindows>False</ProtectWindows>
 </ExcelWorkbook>
 <Styles>
  <Style ss:ID="Default" ss:Name="Normal">
   <Alignment ss:Vertical="Center"/>
   <Borders/>
   <Font ss:FontName="맑은 고딕" x:CharSet="129" x:Family="Modern" ss:Size="11"
    ss:Color="#000000"/>
   <Interior/>
   <NumberFormat/>
   <Protection/>
  </Style>
  <Style ss:ID="s62" ss:Name="표준 2 2">
   <Alignment ss:Vertical="Bottom"/>
   <Borders/>
   <Font ss:FontName="맑은 고딕" x:CharSet="129" x:Family="Modern" ss:Size="11"
    ss:Color="#000000"/>
   <Interior/>
   <NumberFormat/>
   <Protection/>
  </Style>
  <Style ss:ID="s63">
   <Font ss:FontName="Arial" x:Family="Swiss" ss:Size="11" ss:Color="#000000"/>
   <Interior/>
  </Style>
  <Style ss:ID="s64">
   <Borders>
    <Border ss:Position="Bottom" ss:LineStyle="Continuous" ss:Weight="1"/>
    <Border ss:Position="Left" ss:LineStyle="Continuous" ss:Weight="1"/>
    <Border ss:Position="Right" ss:LineStyle="Continuous" ss:Weight="1"/>
    <Border ss:Position="Top" ss:LineStyle="Continuous" ss:Weight="1"/>
   </Borders>
   <Font ss:FontName="Arial" x:Family="Swiss" ss:Size="11" ss:Color="#000000"/>
   <Interior/>
  </Style>
  <Style ss:ID="s65">
   <Alignment ss:Horizontal="Center" ss:Vertical="Bottom"/>
   <Borders>
    <Border ss:Position="Bottom" ss:LineStyle="Continuous" ss:Weight="1"/>
    <Border ss:Position="Left" ss:LineStyle="Continuous" ss:Weight="1"/>
    <Border ss:Position="Right" ss:LineStyle="Continuous" ss:Weight="1"/>
    <Border ss:Position="Top" ss:LineStyle="Continuous" ss:Weight="1"/>
   </Borders>
   <Font ss:FontName="Arial" x:Family="Swiss" ss:Size="11" ss:Color="#000000"/>
   <Interior/>
   <NumberFormat ss:Format="#,##0"/>
  </Style>
  <Style ss:ID="s66">
   <Alignment ss:Horizontal="Center" ss:Vertical="Bottom"/>
   <Borders>
    <Border ss:Position="Bottom" ss:LineStyle="Continuous" ss:Weight="1"/>
    <Border ss:Position="Left" ss:LineStyle="Continuous" ss:Weight="1"/>
    <Border ss:Position="Right" ss:LineStyle="Continuous" ss:Weight="1"/>
    <Border ss:Position="Top" ss:LineStyle="Continuous" ss:Weight="1"/>
   </Borders>
   <Font ss:FontName="Arial" x:Family="Swiss" ss:Size="11" ss:Color="#000000"/>
   <Interior/>
  </Style>
  <Style ss:ID="s67">
   <Alignment ss:Horizontal="Center" ss:Vertical="Bottom"/>
   <Borders>
    <Border ss:Position="Bottom" ss:LineStyle="Continuous" ss:Weight="1"/>
    <Border ss:Position="Left" ss:LineStyle="Continuous" ss:Weight="1"/>
    <Border ss:Position="Right" ss:LineStyle="Continuous" ss:Weight="1"/>
    <Border ss:Position="Top" ss:LineStyle="Continuous" ss:Weight="1"/>
   </Borders>
   <Font ss:FontName="Arial" x:Family="Swiss" ss:Size="11"/>
   <Interior/>
  </Style>
  <Style ss:ID="s68">
   <Alignment ss:Horizontal="Center" ss:Vertical="Bottom"/>
   <Borders>
    <Border ss:Position="Bottom" ss:LineStyle="Continuous" ss:Weight="1"/>
    <Border ss:Position="Left" ss:LineStyle="Continuous" ss:Weight="1"/>
    <Border ss:Position="Right" ss:LineStyle="Continuous" ss:Weight="1"/>
    <Border ss:Position="Top" ss:LineStyle="Continuous" ss:Weight="1"/>
   </Borders>
   <Font ss:FontName="Arial" x:Family="Swiss" ss:Size="11"/>
   <Interior/>
   <NumberFormat ss:Format="#,##0"/>
  </Style>
  <Style ss:ID="s69">
   <Alignment ss:Vertical="Bottom"/>
   <Borders>
    <Border ss:Position="Bottom" ss:LineStyle="Continuous" ss:Weight="1"/>
    <Border ss:Position="Left" ss:LineStyle="Continuous" ss:Weight="1"/>
    <Border ss:Position="Right" ss:LineStyle="Continuous" ss:Weight="1"/>
    <Border ss:Position="Top" ss:LineStyle="Continuous" ss:Weight="1"/>
   </Borders>
   <Font ss:FontName="Arial" x:Family="Swiss" ss:Size="11" ss:Color="#000000"/>
   <Interior/>
  </Style>
  <Style ss:ID="s70">
   <Font ss:FontName="Arial" x:Family="Swiss" ss:Size="11"/>
   <Interior/>
  </Style>
  <Style ss:ID="s72" ss:Parent="s62">
   <Alignment ss:Horizontal="Center" ss:Vertical="Bottom"/>
   <Borders>
    <Border ss:Position="Bottom" ss:LineStyle="Continuous" ss:Weight="1"/>
    <Border ss:Position="Left" ss:LineStyle="Continuous" ss:Weight="1"/>
    <Border ss:Position="Right" ss:LineStyle="Continuous" ss:Weight="1"/>
    <Border ss:Position="Top" ss:LineStyle="Continuous" ss:Weight="1"/>
   </Borders>
   <Font ss:FontName="Arial" x:Family="Swiss" ss:Size="11" ss:Color="#000000"/>
   <Interior/>
   <NumberFormat ss:Format="#,##0"/>
  </Style>
  <Style ss:ID="s73" ss:Parent="s62">
   <Alignment ss:Horizontal="Center" ss:Vertical="Bottom"/>
   <Borders>
    <Border ss:Position="Bottom" ss:LineStyle="Continuous" ss:Weight="1"/>
    <Border ss:Position="Left" ss:LineStyle="Continuous" ss:Weight="1"/>
    <Border ss:Position="Right" ss:LineStyle="Continuous" ss:Weight="1"/>
    <Border ss:Position="Top" ss:LineStyle="Continuous" ss:Weight="1"/>
   </Borders>
   <Font ss:FontName="Arial" x:Family="Swiss" ss:Size="11" ss:Color="#000000"/>
   <Interior/>
  </Style>
  <Style ss:ID="s74" ss:Parent="s62">
   <Alignment ss:Horizontal="Center" ss:Vertical="Bottom"/>
   <Borders>
    <Border ss:Position="Bottom" ss:LineStyle="Continuous" ss:Weight="1"/>
    <Border ss:Position="Left" ss:LineStyle="Continuous" ss:Weight="1"/>
    <Border ss:Position="Right" ss:LineStyle="Continuous" ss:Weight="1"/>
    <Border ss:Position="Top" ss:LineStyle="Continuous" ss:Weight="1"/>
   </Borders>
   <Font ss:FontName="Arial" x:Family="Swiss" ss:Size="11"/>
   <Interior/>
  </Style>
  <Style ss:ID="s75">
   <Alignment ss:Horizontal="Center" ss:Vertical="Center"/>
   <Borders>
    <Border ss:Position="Bottom" ss:LineStyle="Continuous" ss:Weight="1"/>
    <Border ss:Position="Left" ss:LineStyle="Continuous" ss:Weight="1"/>
    <Border ss:Position="Right" ss:LineStyle="Continuous" ss:Weight="1"/>
    <Border ss:Position="Top" ss:LineStyle="Continuous" ss:Weight="1"/>
   </Borders>
   <Font ss:FontName="Arial" x:Family="Swiss" ss:Size="11" ss:Color="#000000"/>
   <Interior/>
  </Style>
  <Style ss:ID="s76">
   <Alignment ss:Horizontal="Center" ss:Vertical="Center"/>
   <Borders>
    <Border ss:Position="Bottom" ss:LineStyle="Continuous" ss:Weight="1"/>
    <Border ss:Position="Left" ss:LineStyle="Continuous" ss:Weight="1"/>
    <Border ss:Position="Right" ss:LineStyle="Continuous" ss:Weight="1"/>
    <Border ss:Position="Top" ss:LineStyle="Continuous" ss:Weight="1"/>
   </Borders>
   <Font ss:FontName="Arial" x:Family="Swiss" ss:Size="11"/>
   <Interior/>
  </Style>
  <Style ss:ID="s77">
   <Alignment ss:Horizontal="Center" ss:Vertical="Bottom"/>
   <Font ss:FontName="Arial" x:Family="Swiss" ss:Size="11" ss:Color="#000000"/>
   <Interior/>
  </Style>
  <Style ss:ID="s78">
   <Borders>
    <Border ss:Position="Bottom" ss:LineStyle="Continuous" ss:Weight="1"/>
    <Border ss:Position="Left" ss:LineStyle="Continuous" ss:Weight="1"/>
    <Border ss:Position="Right" ss:LineStyle="Continuous" ss:Weight="1"/>
    <Border ss:Position="Top" ss:LineStyle="Continuous" ss:Weight="1"/>
   </Borders>
   <Font ss:FontName="Arial" x:Family="Swiss" ss:Size="11"/>
   <Interior/>
  </Style>
  <Style ss:ID="s79">
   <Alignment ss:Horizontal="Center" ss:Vertical="Center"/>
   <Borders>
    <Border ss:Position="Bottom" ss:LineStyle="Continuous" ss:Weight="1"/>
    <Border ss:Position="Left" ss:LineStyle="Continuous" ss:Weight="1"/>
    <Border ss:Position="Right" ss:LineStyle="Continuous" ss:Weight="1"/>
    <Border ss:Position="Top" ss:LineStyle="Continuous" ss:Weight="1"/>
   </Borders>
   <Font ss:FontName="Arial" x:Family="Swiss" ss:Size="11" ss:Color="#000000"/>
  </Style>
  <Style ss:ID="s80" ss:Parent="s62">
   <Alignment ss:Horizontal="Center" ss:Vertical="Bottom"/>
   <Font ss:FontName="Arial" x:Family="Swiss" ss:Size="11" ss:Color="#000000"/>
   <Interior/>
   <NumberFormat ss:Format="#,##0"/>
  </Style>
  <Style ss:ID="s81" ss:Parent="s62">
   <Alignment ss:Horizontal="Center" ss:Vertical="Bottom"/>
   <Font ss:FontName="Arial" x:Family="Swiss" ss:Size="11" ss:Color="#000000"/>
   <Interior/>
  </Style>
  <Style ss:ID="s82">
   <Alignment ss:Horizontal="Center" ss:Vertical="Bottom"/>
   <Font ss:FontName="Arial" x:Family="Swiss" ss:Size="11"/>
   <Interior/>
  </Style>
  <Style ss:ID="s83">
   <Alignment ss:Horizontal="Center" ss:Vertical="Center"/>
   <Font ss:FontName="Arial" x:Family="Swiss" ss:Size="11" ss:Color="#000000"/>
   <Interior/>
  </Style>
  <Style ss:ID="s84">
   <Interior/>
  </Style>
  <Style ss:ID="s85">
   <Alignment ss:Vertical="Center"/>
   <Borders/>
   <Font ss:FontName="Arial" x:Family="Swiss" ss:Size="11" ss:Color="#000000"/>
   <Interior/>
   <NumberFormat/>
   <Protection/>
  </Style>
  <Style ss:ID="s86">
   <Font ss:FontName="맑은 고딕" x:CharSet="129" x:Family="Modern" ss:Size="11"/>
   <Interior/>
  </Style>
  <Style ss:ID="s87">
   <Alignment ss:Vertical="Bottom"/>
   <Borders>
    <Border ss:Position="Bottom" ss:LineStyle="Continuous" ss:Weight="1"/>
    <Border ss:Position="Left" ss:LineStyle="Continuous" ss:Weight="1"/>
    <Border ss:Position="Right" ss:LineStyle="Continuous" ss:Weight="1"/>
    <Border ss:Position="Top" ss:LineStyle="Continuous" ss:Weight="1"/>
   </Borders>
   <Font ss:FontName="Arial" x:Family="Swiss" ss:Size="11"/>
   <Interior/>
  </Style>
  <Style ss:ID="s88">
   <Alignment ss:Horizontal="Center" ss:Vertical="Bottom"/>
   <Font ss:FontName="Ariel" x:Family="Swiss" ss:Size="11" ss:Color="#000000"/>
   <Interior/>
  </Style>
  <Style ss:ID="s89" ss:Parent="s62">
   <Alignment ss:Horizontal="Center" ss:Vertical="Bottom"/>
   <Font ss:FontName="Ariel" x:Family="Swiss" ss:Size="11" ss:Color="#000000"/>
   <Interior/>
   <NumberFormat ss:Format="#,##0"/>
  </Style>
  <Style ss:ID="s90" ss:Parent="s62">
   <Alignment ss:Horizontal="Center" ss:Vertical="Bottom"/>
   <Font ss:FontName="Ariel" x:Family="Swiss" ss:Size="11" ss:Color="#000000"/>
   <Interior/>
  </Style>
  <Style ss:ID="s91">
   <Alignment ss:Horizontal="Center" ss:Vertical="Bottom"/>
   <Font ss:FontName="Ariel" x:Family="Swiss" ss:Size="11"/>
   <Interior/>
  </Style>
  <Style ss:ID="s92">
   <Alignment ss:Horizontal="Center" ss:Vertical="Center"/>
   <Interior/>
  </Style>
  <Style ss:ID="s93">
   <Alignment ss:Horizontal="Center" ss:Vertical="Center"/>
   <Font ss:FontName="맑은 고딕" x:CharSet="129" x:Family="Modern" ss:Size="11"
    ss:Color="#000000" ss:Italic="1"/>
  </Style>
  <Style ss:ID="s94">
   <Font ss:FontName="맑은 고딕" x:CharSet="129" x:Family="Modern" ss:Size="11"
    ss:Color="#000000" ss:Italic="1"/>
  </Style>
  <Style ss:ID="s95">
   <Alignment ss:Horizontal="Center" ss:Vertical="Center"/>
   <Font ss:FontName="Calibri" x:Family="Swiss" ss:Color="#000000" ss:Bold="1"/>
  </Style>
  <Style ss:ID="s96">
   <Alignment ss:Horizontal="Center" ss:Vertical="Center"/>
   <Font ss:FontName="Calibri" x:Family="Swiss" ss:Color="#000000" ss:Italic="1"/>
  </Style>
  <Style ss:ID="s97">
   <Alignment ss:Horizontal="Center" ss:Vertical="Center"/>
   <Font ss:FontName="Calibri" x:Family="Swiss" ss:Color="#000000"/>
  </Style>
  <Style ss:ID="s98">
   <Alignment ss:Horizontal="Center" ss:Vertical="Center" ss:WrapText="1"/>
   <Font ss:FontName="Calibri" x:Family="Swiss" ss:Color="#000000" ss:Italic="1"/>
  </Style>
  <Style ss:ID="s100">
   <Alignment ss:Horizontal="Center" ss:Vertical="Center"/>
   <Font ss:FontName="Calibri" x:Family="Swiss" ss:Color="#000000"/>
   <Interior/>
  </Style>
  <Style ss:ID="s101">
   <Alignment ss:Horizontal="Center" ss:Vertical="Center" ss:WrapText="1"/>
   <Font ss:FontName="Calibri" x:Family="Swiss" ss:Color="#000000" ss:Italic="1"/>
   <Interior/>
  </Style>
  <Style ss:ID="s102">
   <Alignment ss:Horizontal="Center" ss:Vertical="Center" ss:WrapText="1"/>
   <Font ss:FontName="Calibri" x:Family="Swiss" ss:Color="#000000"/>
  </Style>
 </Styles>
 <Worksheet ss:Name="Table S4">
  <Names>
   <NamedRange ss:Name="_FilterDatabase" ss:RefersTo="='Table S4'!R3C1:R22C21"
    ss:Hidden="1"/>
  </Names>
  <Table ss:ExpandedColumnCount="22" ss:ExpandedRowCount="46" x:FullColumns="1"
   x:FullRows="1" ss:StyleID="s63" ss:DefaultColumnWidth="54"
   ss:DefaultRowHeight="14.25">
   <Column ss:StyleID="s63" ss:Hidden="1" ss:AutoFitWidth="0" ss:Span="1"/>
   <Column ss:Index="3" ss:StyleID="s63" ss:Width="54.75"/>
   <Column ss:StyleID="s63" ss:AutoFitWidth="0" ss:Width="78"/>
   <Column ss:StyleID="s63" ss:AutoFitWidth="0" ss:Width="66.75" ss:Span="1"/>
   <Column ss:Index="7" ss:StyleID="s63" ss:Width="63"/>
   <Column ss:Index="9" ss:StyleID="s63" ss:AutoFitWidth="0" ss:Width="99.75"/>
   <Column ss:StyleID="s63" ss:AutoFitWidth="0" ss:Width="93.75"/>
   <Column ss:StyleID="s63" ss:AutoFitWidth="0" ss:Width="117"/>
   <Column ss:StyleID="s63" ss:AutoFitWidth="0" ss:Width="87"/>
   <Column ss:StyleID="s63" ss:AutoFitWidth="0" ss:Width="99.75"/>
   <Column ss:StyleID="s63" ss:AutoFitWidth="0" ss:Width="92.25"/>
   <Column ss:StyleID="s63" ss:AutoFitWidth="0" ss:Width="93"/>
   <Column ss:StyleID="s63" ss:AutoFitWidth="0" ss:Width="90"/>
   <Column ss:StyleID="s63" ss:AutoFitWidth="0" ss:Width="94.5"/>
   <Column ss:StyleID="s63" ss:AutoFitWidth="0" ss:Width="87" ss:Span="1"/>
   <Column ss:Index="20" ss:StyleID="s63" ss:AutoFitWidth="0" ss:Width="100.5"/>
   <Column ss:StyleID="s63" ss:AutoFitWidth="0" ss:Width="108"/>
   <Row ss:AutoFitHeight="0">
    <Cell ss:Index="3"><Data ss:Type="String">Supplementary Table S4. Somatic mutations identified in bladder cancer and genomic profiling in matched urinary cell free DNA and exosomal DNA</Data></Cell>
   </Row>
   <Row ss:Index="3" ss:AutoFitHeight="0">
    <Cell ss:Index="2"><Data ss:Type="String">No</Data><NamedCell
      ss:Name="_FilterDatabase"/></Cell>
    <Cell ss:StyleID="s64"><Data ss:Type="String">Patient</Data><NamedCell
      ss:Name="_FilterDatabase"/></Cell>
    <Cell ss:StyleID="s64"><Data ss:Type="String">Chromosome</Data><NamedCell
      ss:Name="_FilterDatabase"/></Cell>
    <Cell ss:StyleID="s64"><Data ss:Type="String">STRART</Data><NamedCell
      ss:Name="_FilterDatabase"/></Cell>
    <Cell ss:StyleID="s64"><Data ss:Type="String">END</Data><NamedCell
      ss:Name="_FilterDatabase"/></Cell>
    <Cell ss:StyleID="s64"><Data ss:Type="String">Ref</Data><NamedCell
      ss:Name="_FilterDatabase"/></Cell>
    <Cell ss:StyleID="s64"><Data ss:Type="String">Alt</Data><NamedCell
      ss:Name="_FilterDatabase"/></Cell>
    <Cell ss:StyleID="s64"><Data ss:Type="String">funcion</Data><NamedCell
      ss:Name="_FilterDatabase"/></Cell>
    <Cell ss:StyleID="s64"><Data ss:Type="String">gene</Data><NamedCell
      ss:Name="_FilterDatabase"/></Cell>
    <Cell ss:StyleID="s64"><Data ss:Type="String">mutation type</Data><NamedCell
      ss:Name="_FilterDatabase"/></Cell>
    <Cell ss:StyleID="s64"><Data ss:Type="String">exon number</Data><NamedCell
      ss:Name="_FilterDatabase"/></Cell>
    <Cell ss:StyleID="s64"><Data ss:Type="String">AA change</Data><NamedCell
      ss:Name="_FilterDatabase"/></Cell>
    <Cell ss:StyleID="s64"><Data ss:Type="String">Seq change</Data><NamedCell
      ss:Name="_FilterDatabase"/></Cell>
    <Cell ss:StyleID="s64"><Data ss:Type="String">SNP 137</Data><NamedCell
      ss:Name="_FilterDatabase"/></Cell>
    <Cell ss:StyleID="s64"><Data ss:Type="String">COSMIC ID</Data><NamedCell
      ss:Name="_FilterDatabase"/></Cell>
    <Cell ss:StyleID="s64"><Data ss:Type="String">COSMIC HIT</Data><NamedCell
      ss:Name="_FilterDatabase"/></Cell>
    <Cell ss:StyleID="s64"><Data ss:Type="String">Tissue</Data><NamedCell
      ss:Name="_FilterDatabase"/></Cell>
    <Cell ss:StyleID="s64"><Data ss:Type="String">Normal</Data><NamedCell
      ss:Name="_FilterDatabase"/></Cell>
    <Cell ss:StyleID="s64"><Data ss:Type="String">cfDNA</Data><NamedCell
      ss:Name="_FilterDatabase"/></Cell>
    <Cell ss:StyleID="s64"><Data ss:Type="String">exoDNA</Data><NamedCell
      ss:Name="_FilterDatabase"/></Cell>
   </Row>
   <Row ss:AutoFitHeight="0">
    <Cell ss:Index="2"><Data ss:Type="Number">6</Data><NamedCell
      ss:Name="_FilterDatabase"/></Cell>
    <Cell ss:StyleID="s64"><Data ss:Type="Number">2</Data><NamedCell
      ss:Name="_FilterDatabase"/></Cell>
    <Cell ss:StyleID="s65"><Data ss:Type="Number">4</Data><NamedCell
      ss:Name="_FilterDatabase"/></Cell>
    <Cell ss:StyleID="s65"><Data ss:Type="Number">1805478</Data><NamedCell
      ss:Name="_FilterDatabase"/></Cell>
    <Cell ss:StyleID="s65"><Data ss:Type="Number">1805478</Data><NamedCell
      ss:Name="_FilterDatabase"/></Cell>
    <Cell ss:StyleID="s66"><Data ss:Type="String">C</Data><NamedCell
      ss:Name="_FilterDatabase"/></Cell>
    <Cell ss:StyleID="s66"><Data ss:Type="String">T</Data><NamedCell
      ss:Name="_FilterDatabase"/></Cell>
    <Cell ss:StyleID="s66"><Data ss:Type="String">exonic</Data><NamedCell
      ss:Name="_FilterDatabase"/></Cell>
    <Cell ss:StyleID="s66"><Data ss:Type="String">FGFR3</Data><NamedCell
      ss:Name="_FilterDatabase"/></Cell>
    <Cell ss:StyleID="s66"><Data ss:Type="String">synonymous SNV</Data><NamedCell
      ss:Name="_FilterDatabase"/></Cell>
    <Cell ss:StyleID="s66"><Data ss:Type="String">exon8</Data><NamedCell
      ss:Name="_FilterDatabase"/></Cell>
    <Cell ss:StyleID="s66"><Data ss:Type="String">p.T330T</Data><NamedCell
      ss:Name="_FilterDatabase"/></Cell>
    <Cell ss:StyleID="s66"><Data ss:Type="String">c.C990T</Data><NamedCell
      ss:Name="_FilterDatabase"/></Cell>
    <Cell ss:StyleID="s66"><Data ss:Type="String">rs2305185</Data><NamedCell
      ss:Name="_FilterDatabase"/></Cell>
    <Cell ss:StyleID="s66"><Data ss:Type="String">-</Data><NamedCell
      ss:Name="_FilterDatabase"/></Cell>
    <Cell ss:StyleID="s66"><Data ss:Type="String">-</Data><NamedCell
      ss:Name="_FilterDatabase"/></Cell>
    <Cell ss:StyleID="s66"><Data ss:Type="String">51.7% (285/551)</Data><NamedCell
      ss:Name="_FilterDatabase"/></Cell>
    <Cell ss:StyleID="s67"><Data ss:Type="String">0% (0/387)</Data><NamedCell
      ss:Name="_FilterDatabase"/></Cell>
    <Cell ss:StyleID="s66"><Data ss:Type="String">49.1% (909/1853) </Data><NamedCell
      ss:Name="_FilterDatabase"/></Cell>
    <Cell ss:StyleID="s66"><Data ss:Type="String">49.7% (514/1034)</Data><NamedCell
      ss:Name="_FilterDatabase"/></Cell>
   </Row>
   <Row ss:AutoFitHeight="0">
    <Cell ss:Index="2"><Data ss:Type="Number">7</Data><NamedCell
      ss:Name="_FilterDatabase"/></Cell>
    <Cell ss:StyleID="s64"><Data ss:Type="Number">2</Data><NamedCell
      ss:Name="_FilterDatabase"/></Cell>
    <Cell ss:StyleID="s65"><Data ss:Type="Number">17</Data><NamedCell
      ss:Name="_FilterDatabase"/></Cell>
    <Cell ss:StyleID="s65"><Data ss:Type="Number">7578392</Data><NamedCell
      ss:Name="_FilterDatabase"/></Cell>
    <Cell ss:StyleID="s65"><Data ss:Type="Number">7578392</Data><NamedCell
      ss:Name="_FilterDatabase"/></Cell>
    <Cell ss:StyleID="s66"><Data ss:Type="String">C</Data><NamedCell
      ss:Name="_FilterDatabase"/></Cell>
    <Cell ss:StyleID="s66"><Data ss:Type="String">A</Data><NamedCell
      ss:Name="_FilterDatabase"/></Cell>
    <Cell ss:StyleID="s66"><Data ss:Type="String">exonic</Data><NamedCell
      ss:Name="_FilterDatabase"/></Cell>
    <Cell ss:StyleID="s66"><Data ss:Type="String">TP53</Data><NamedCell
      ss:Name="_FilterDatabase"/></Cell>
    <Cell ss:StyleID="s66"><Data ss:Type="String">stopgain SNV</Data><NamedCell
      ss:Name="_FilterDatabase"/></Cell>
    <Cell ss:StyleID="s66"><Data ss:Type="String">exon1</Data><NamedCell
      ss:Name="_FilterDatabase"/></Cell>
    <Cell ss:StyleID="s66"><Data ss:Type="String">p.E48X</Data><NamedCell
      ss:Name="_FilterDatabase"/></Cell>
    <Cell ss:StyleID="s66"><Data ss:Type="String">c.G142T</Data><NamedCell
      ss:Name="_FilterDatabase"/></Cell>
    <Cell ss:StyleID="s66"><Data ss:Type="String">NA</Data><NamedCell
      ss:Name="_FilterDatabase"/></Cell>
    <Cell ss:StyleID="s66"><Data ss:Type="String">COSM43597</Data><NamedCell
      ss:Name="_FilterDatabase"/></Cell>
    <Cell ss:StyleID="s65"><Data ss:Type="Number">14</Data><NamedCell
      ss:Name="_FilterDatabase"/></Cell>
    <Cell ss:StyleID="s66"><Data ss:Type="String">45.3% (115/254)</Data><NamedCell
      ss:Name="_FilterDatabase"/></Cell>
    <Cell ss:StyleID="s67"><Data ss:Type="String">0% (0/372)</Data><NamedCell
      ss:Name="_FilterDatabase"/></Cell>
    <Cell ss:StyleID="s66"><Data ss:Type="String">70.2% (973/1386)</Data><NamedCell
      ss:Name="_FilterDatabase"/></Cell>
    <Cell ss:StyleID="s66"><Data ss:Type="String">73.5% (432/588)</Data><NamedCell
      ss:Name="_FilterDatabase"/></Cell>
   </Row>
   <Row ss:AutoFitHeight="0">
    <Cell ss:Index="2"><Data ss:Type="Number">3</Data><NamedCell
      ss:Name="_FilterDatabase"/></Cell>
    <Cell ss:StyleID="s64"><Data ss:Type="Number">2</Data><NamedCell
      ss:Name="_FilterDatabase"/></Cell>
    <Cell ss:StyleID="s68"><Data ss:Type="Number">17</Data><NamedCell
      ss:Name="_FilterDatabase"/></Cell>
    <Cell ss:StyleID="s68"><Data ss:Type="Number">7579472</Data><NamedCell
      ss:Name="_FilterDatabase"/></Cell>
    <Cell ss:StyleID="s68"><Data ss:Type="Number">7579472</Data><NamedCell
      ss:Name="_FilterDatabase"/></Cell>
    <Cell ss:StyleID="s66"><Data ss:Type="String">G</Data><NamedCell
      ss:Name="_FilterDatabase"/></Cell>
    <Cell ss:StyleID="s66"><Data ss:Type="String">C</Data><NamedCell
      ss:Name="_FilterDatabase"/></Cell>
    <Cell ss:StyleID="s66"><Data ss:Type="String">exonic</Data><NamedCell
      ss:Name="_FilterDatabase"/></Cell>
    <Cell ss:StyleID="s66"><Data ss:Type="String">TP53</Data><NamedCell
      ss:Name="_FilterDatabase"/></Cell>
    <Cell ss:StyleID="s66"><Data ss:Type="String">nonsynonymous SNV</Data><NamedCell
      ss:Name="_FilterDatabase"/></Cell>
    <Cell ss:StyleID="s66"><Data ss:Type="String">exon3</Data><NamedCell
      ss:Name="_FilterDatabase"/></Cell>
    <Cell ss:StyleID="s66"><Data ss:Type="String">p.P33R</Data><NamedCell
      ss:Name="_FilterDatabase"/></Cell>
    <Cell ss:StyleID="s66"><Data ss:Type="String">c.C98G</Data><NamedCell
      ss:Name="_FilterDatabase"/></Cell>
    <Cell ss:StyleID="s66"><Data ss:Type="String">rs1042522</Data><NamedCell
      ss:Name="_FilterDatabase"/></Cell>
    <Cell ss:StyleID="s66"><Data ss:Type="String">COSM250061</Data><NamedCell
      ss:Name="_FilterDatabase"/></Cell>
    <Cell ss:StyleID="s65"><Data ss:Type="Number">3</Data><NamedCell
      ss:Name="_FilterDatabase"/></Cell>
    <Cell ss:StyleID="s66"><Data ss:Type="String">99.7% (289/290)</Data><NamedCell
      ss:Name="_FilterDatabase"/></Cell>
    <Cell ss:StyleID="s67"><Data ss:Type="String">50.4% (254/504)</Data><NamedCell
      ss:Name="_FilterDatabase"/></Cell>
    <Cell ss:StyleID="s66"><Data ss:Type="String">99.8% (1165/1167)</Data><NamedCell
      ss:Name="_FilterDatabase"/></Cell>
    <Cell ss:StyleID="s66"><Data ss:Type="String">100% (411/411)</Data><NamedCell
      ss:Name="_FilterDatabase"/></Cell>
   </Row>
   <Row ss:AutoFitHeight="0">
    <Cell ss:Index="2"><Data ss:Type="Number">5</Data><NamedCell
      ss:Name="_FilterDatabase"/></Cell>
    <Cell ss:StyleID="s64"><Data ss:Type="Number">2</Data><NamedCell
      ss:Name="_FilterDatabase"/></Cell>
    <Cell ss:StyleID="s66"><Data ss:Type="String">X</Data><NamedCell
      ss:Name="_FilterDatabase"/></Cell>
    <Cell ss:StyleID="s65"><Data ss:Type="Number">44929077</Data><NamedCell
      ss:Name="_FilterDatabase"/></Cell>
    <Cell ss:StyleID="s65"><Data ss:Type="Number">44929077</Data><NamedCell
      ss:Name="_FilterDatabase"/></Cell>
    <Cell ss:StyleID="s66"><Data ss:Type="String">C</Data><NamedCell
      ss:Name="_FilterDatabase"/></Cell>
    <Cell ss:StyleID="s66"><Data ss:Type="String">A</Data><NamedCell
      ss:Name="_FilterDatabase"/></Cell>
    <Cell ss:StyleID="s66"><Data ss:Type="String">exonic</Data><NamedCell
      ss:Name="_FilterDatabase"/></Cell>
    <Cell ss:StyleID="s66"><Data ss:Type="String">KDM6A</Data><NamedCell
      ss:Name="_FilterDatabase"/></Cell>
    <Cell ss:StyleID="s66"><Data ss:Type="String">nonsynonymous SNV</Data><NamedCell
      ss:Name="_FilterDatabase"/></Cell>
    <Cell ss:StyleID="s66"><Data ss:Type="String">exon17</Data><NamedCell
      ss:Name="_FilterDatabase"/></Cell>
    <Cell ss:StyleID="s66"><Data ss:Type="String">p.T726K</Data><NamedCell
      ss:Name="_FilterDatabase"/></Cell>
    <Cell ss:StyleID="s66"><Data ss:Type="String">c.C2177A</Data><NamedCell
      ss:Name="_FilterDatabase"/></Cell>
    <Cell ss:StyleID="s66"><Data ss:Type="String">rs2230018</Data><NamedCell
      ss:Name="_FilterDatabase"/></Cell>
    <Cell ss:StyleID="s66"><Data ss:Type="String">-</Data><NamedCell
      ss:Name="_FilterDatabase"/></Cell>
    <Cell ss:StyleID="s66"><Data ss:Type="String">-</Data><NamedCell
      ss:Name="_FilterDatabase"/></Cell>
    <Cell ss:StyleID="s66"><Data ss:Type="String">99.5% (410/412)</Data><NamedCell
      ss:Name="_FilterDatabase"/></Cell>
    <Cell ss:StyleID="s67"><Data ss:Type="String">0.7% (2/274)</Data><NamedCell
      ss:Name="_FilterDatabase"/></Cell>
    <Cell ss:StyleID="s66"><Data ss:Type="String">100% (1001/1001)</Data><NamedCell
      ss:Name="_FilterDatabase"/></Cell>
    <Cell ss:StyleID="s66"><Data ss:Type="String">100% (313/313)</Data><NamedCell
      ss:Name="_FilterDatabase"/></Cell>
   </Row>
   <Row ss:AutoFitHeight="0">
    <Cell ss:Index="2"><Data ss:Type="Number">4</Data><NamedCell
      ss:Name="_FilterDatabase"/></Cell>
    <Cell ss:StyleID="s64"><Data ss:Type="Number">2</Data><NamedCell
      ss:Name="_FilterDatabase"/></Cell>
    <Cell ss:StyleID="s66"><Data ss:Type="String">X</Data><NamedCell
      ss:Name="_FilterDatabase"/></Cell>
    <Cell ss:StyleID="s65"><Data ss:Type="Number">44928931</Data><NamedCell
      ss:Name="_FilterDatabase"/></Cell>
    <Cell ss:StyleID="s65"><Data ss:Type="Number">44928931</Data><NamedCell
      ss:Name="_FilterDatabase"/></Cell>
    <Cell ss:StyleID="s66"><Data ss:Type="String">G</Data><NamedCell
      ss:Name="_FilterDatabase"/></Cell>
    <Cell ss:StyleID="s66"><Data ss:Type="String">A</Data><NamedCell
      ss:Name="_FilterDatabase"/></Cell>
    <Cell ss:StyleID="s66"><Data ss:Type="String">exonic</Data><NamedCell
      ss:Name="_FilterDatabase"/></Cell>
    <Cell ss:StyleID="s66"><Data ss:Type="String">KDM6A</Data><NamedCell
      ss:Name="_FilterDatabase"/></Cell>
    <Cell ss:StyleID="s66"><Data ss:Type="String">synonymous SNV</Data><NamedCell
      ss:Name="_FilterDatabase"/></Cell>
    <Cell ss:StyleID="s66"><Data ss:Type="String">exon17</Data><NamedCell
      ss:Name="_FilterDatabase"/></Cell>
    <Cell ss:StyleID="s66"><Data ss:Type="String">p.Q677Q</Data><NamedCell
      ss:Name="_FilterDatabase"/></Cell>
    <Cell ss:StyleID="s66"><Data ss:Type="String">c.G2031A</Data><NamedCell
      ss:Name="_FilterDatabase"/></Cell>
    <Cell ss:StyleID="s66"><Data ss:Type="String">rs201509621</Data><NamedCell
      ss:Name="_FilterDatabase"/></Cell>
    <Cell ss:StyleID="s66"><Data ss:Type="String">-</Data><NamedCell
      ss:Name="_FilterDatabase"/></Cell>
    <Cell ss:StyleID="s66"><Data ss:Type="String">-</Data><NamedCell
      ss:Name="_FilterDatabase"/></Cell>
    <Cell ss:StyleID="s66"><Data ss:Type="String">99.5% (452/454)</Data><NamedCell
      ss:Name="_FilterDatabase"/></Cell>
    <Cell ss:StyleID="s67"><Data ss:Type="String">0% (0/259)</Data><NamedCell
      ss:Name="_FilterDatabase"/></Cell>
    <Cell ss:StyleID="s66"><Data ss:Type="String">100% (1197/1197)</Data><NamedCell
      ss:Name="_FilterDatabase"/></Cell>
    <Cell ss:StyleID="s66"><Data ss:Type="String">99.7% (407/408)</Data><NamedCell
      ss:Name="_FilterDatabase"/></Cell>
   </Row>
   <Row ss:AutoFitHeight="0">
    <Cell ss:Index="2"><Data ss:Type="Number">10</Data><NamedCell
      ss:Name="_FilterDatabase"/></Cell>
    <Cell ss:StyleID="s69"><Data ss:Type="Number">3</Data><NamedCell
      ss:Name="_FilterDatabase"/></Cell>
    <Cell ss:StyleID="s65"><Data ss:Type="Number">1</Data><NamedCell
      ss:Name="_FilterDatabase"/></Cell>
    <Cell ss:StyleID="s65"><Data ss:Type="Number">27058033</Data><NamedCell
      ss:Name="_FilterDatabase"/></Cell>
    <Cell ss:StyleID="s65"><Data ss:Type="Number">27058033</Data><NamedCell
      ss:Name="_FilterDatabase"/></Cell>
    <Cell ss:StyleID="s66"><Data ss:Type="String">C</Data><NamedCell
      ss:Name="_FilterDatabase"/></Cell>
    <Cell ss:StyleID="s66"><Data ss:Type="String">T</Data><NamedCell
      ss:Name="_FilterDatabase"/></Cell>
    <Cell ss:StyleID="s66"><Data ss:Type="String">exonic</Data><NamedCell
      ss:Name="_FilterDatabase"/></Cell>
    <Cell ss:StyleID="s66"><Data ss:Type="String">ARID1A</Data><NamedCell
      ss:Name="_FilterDatabase"/></Cell>
    <Cell ss:StyleID="s66"><Data ss:Type="String">stopgain SNV</Data><NamedCell
      ss:Name="_FilterDatabase"/></Cell>
    <Cell ss:StyleID="s66"><Data ss:Type="String">exon3</Data><NamedCell
      ss:Name="_FilterDatabase"/></Cell>
    <Cell ss:StyleID="s66"><Data ss:Type="String">p.Q581X</Data><NamedCell
      ss:Name="_FilterDatabase"/></Cell>
    <Cell ss:StyleID="s66"><Data ss:Type="String">c.C1741T</Data><NamedCell
      ss:Name="_FilterDatabase"/></Cell>
    <Cell ss:StyleID="s66"><Data ss:Type="String">NA</Data><NamedCell
      ss:Name="_FilterDatabase"/></Cell>
    <Cell ss:StyleID="s66"><Data ss:Type="String">-</Data><NamedCell
      ss:Name="_FilterDatabase"/></Cell>
    <Cell ss:StyleID="s66"><Data ss:Type="String">-</Data><NamedCell
      ss:Name="_FilterDatabase"/></Cell>
    <Cell ss:StyleID="s66"><Data ss:Type="String">16.8% (58/345)</Data><NamedCell
      ss:Name="_FilterDatabase"/></Cell>
    <Cell ss:StyleID="s67"><Data ss:Type="String">0% (0/272)</Data><NamedCell
      ss:Name="_FilterDatabase"/></Cell>
    <Cell ss:StyleID="s66"><Data ss:Type="String">1.8% (21/1177)</Data><NamedCell
      ss:Name="_FilterDatabase"/></Cell>
    <Cell ss:StyleID="s66"><Data ss:Type="String">3.4% (30/897)</Data><NamedCell
      ss:Name="_FilterDatabase"/></Cell>
   </Row>
   <Row ss:AutoFitHeight="0" ss:StyleID="s70">
    <Cell ss:StyleID="s63"><NamedCell ss:Name="_FilterDatabase"/></Cell>
    <Cell ss:StyleID="s63"><Data ss:Type="Number">9</Data><NamedCell
      ss:Name="_FilterDatabase"/></Cell>
    <Cell ss:StyleID="s64"><Data ss:Type="Number">3</Data><NamedCell
      ss:Name="_FilterDatabase"/></Cell>
    <Cell ss:StyleID="s72"><Data ss:Type="Number">4</Data><NamedCell
      ss:Name="_FilterDatabase"/></Cell>
    <Cell ss:StyleID="s72"><Data ss:Type="Number">1803564</Data><NamedCell
      ss:Name="_FilterDatabase"/></Cell>
    <Cell ss:StyleID="s72"><Data ss:Type="Number">1803564</Data><NamedCell
      ss:Name="_FilterDatabase"/></Cell>
    <Cell ss:StyleID="s73"><Data ss:Type="String">C</Data><NamedCell
      ss:Name="_FilterDatabase"/></Cell>
    <Cell ss:StyleID="s73"><Data ss:Type="String">T</Data><NamedCell
      ss:Name="_FilterDatabase"/></Cell>
    <Cell ss:StyleID="s73"><Data ss:Type="String">exonic</Data><NamedCell
      ss:Name="_FilterDatabase"/></Cell>
    <Cell ss:StyleID="s73"><Data ss:Type="String">FGFR3</Data><NamedCell
      ss:Name="_FilterDatabase"/></Cell>
    <Cell ss:StyleID="s73"><Data ss:Type="String">nonsynonymous SNV</Data><NamedCell
      ss:Name="_FilterDatabase"/></Cell>
    <Cell ss:StyleID="s73"><Data ss:Type="String">exon7</Data><NamedCell
      ss:Name="_FilterDatabase"/></Cell>
    <Cell ss:StyleID="s73"><Data ss:Type="String">p.R248C</Data><NamedCell
      ss:Name="_FilterDatabase"/></Cell>
    <Cell ss:StyleID="s73"><Data ss:Type="String">c.C742T</Data><NamedCell
      ss:Name="_FilterDatabase"/></Cell>
    <Cell ss:StyleID="s73"><Data ss:Type="String">rs121913482</Data><NamedCell
      ss:Name="_FilterDatabase"/></Cell>
    <Cell ss:StyleID="s73"><Data ss:Type="String">COSM1133721</Data><NamedCell
      ss:Name="_FilterDatabase"/></Cell>
    <Cell ss:StyleID="s72"><Data ss:Type="Number">3</Data><NamedCell
      ss:Name="_FilterDatabase"/></Cell>
    <Cell ss:StyleID="s73"><Data ss:Type="String">20.8% (49/235)</Data><NamedCell
      ss:Name="_FilterDatabase"/></Cell>
    <Cell ss:StyleID="s74"><Data ss:Type="String">0% (0/145)</Data><NamedCell
      ss:Name="_FilterDatabase"/></Cell>
    <Cell ss:StyleID="s73"><Data ss:Type="String">1.1% (4/354)</Data><NamedCell
      ss:Name="_FilterDatabase"/></Cell>
    <Cell ss:StyleID="s73"><Data ss:Type="String">1.3% (11/815)</Data><NamedCell
      ss:Name="_FilterDatabase"/></Cell>
   </Row>
   <Row ss:AutoFitHeight="0" ss:StyleID="s70">
    <Cell ss:Index="2" ss:StyleID="s63"><Data ss:Type="Number">15</Data><NamedCell
      ss:Name="_FilterDatabase"/></Cell>
    <Cell ss:StyleID="s69"><Data ss:Type="Number">4</Data><NamedCell
      ss:Name="_FilterDatabase"/></Cell>
    <Cell ss:StyleID="s75"><Data ss:Type="Number">13</Data><NamedCell
      ss:Name="_FilterDatabase"/></Cell>
    <Cell ss:StyleID="s75"><Data ss:Type="Number">49039146</Data><NamedCell
      ss:Name="_FilterDatabase"/></Cell>
    <Cell ss:StyleID="s75"><Data ss:Type="Number">49039146</Data><NamedCell
      ss:Name="_FilterDatabase"/></Cell>
    <Cell ss:StyleID="s75"><Data ss:Type="String">GT</Data><NamedCell
      ss:Name="_FilterDatabase"/></Cell>
    <Cell ss:StyleID="s75"><Data ss:Type="String">G</Data><NamedCell
      ss:Name="_FilterDatabase"/></Cell>
    <Cell ss:StyleID="s75"><Data ss:Type="String">exonic</Data><NamedCell
      ss:Name="_FilterDatabase"/></Cell>
    <Cell ss:StyleID="s75"><Data ss:Type="String">RB1</Data><NamedCell
      ss:Name="_FilterDatabase"/></Cell>
    <Cell ss:StyleID="s76"><Data ss:Type="String">frameshift deletion</Data><NamedCell
      ss:Name="_FilterDatabase"/></Cell>
    <Cell ss:StyleID="s75"><Data ss:Type="String">exon22</Data><NamedCell
      ss:Name="_FilterDatabase"/></Cell>
    <Cell ss:StyleID="s75"><Data ss:Type="String">p.V742fs</Data><NamedCell
      ss:Name="_FilterDatabase"/></Cell>
    <Cell ss:StyleID="s75"><Data ss:Type="String">c.2225delT</Data><NamedCell
      ss:Name="_FilterDatabase"/></Cell>
    <Cell ss:StyleID="s75"><Data ss:Type="String">NA</Data><NamedCell
      ss:Name="_FilterDatabase"/></Cell>
    <Cell ss:StyleID="s75"><Data ss:Type="String">-</Data><NamedCell
      ss:Name="_FilterDatabase"/></Cell>
    <Cell ss:StyleID="s75"><Data ss:Type="String">-</Data><NamedCell
      ss:Name="_FilterDatabase"/></Cell>
    <Cell ss:StyleID="s75"><Data ss:Type="String">16.1% (28/174)</Data><NamedCell
      ss:Name="_FilterDatabase"/></Cell>
    <Cell ss:StyleID="s76"><Data ss:Type="String">0% (0/65)</Data><NamedCell
      ss:Name="_FilterDatabase"/></Cell>
    <Cell ss:StyleID="s75"><Data ss:Type="String">17.2% (46/268)</Data><NamedCell
      ss:Name="_FilterDatabase"/></Cell>
    <Cell ss:StyleID="s66"><Data ss:Type="String">37.6% (99/263)</Data><NamedCell
      ss:Name="_FilterDatabase"/></Cell>
    <Cell ss:StyleID="s77"/>
   </Row>
   <Row ss:AutoFitHeight="0">
    <Cell ss:Index="2"><Data ss:Type="Number">21</Data><NamedCell
      ss:Name="_FilterDatabase"/></Cell>
    <Cell ss:StyleID="s69"><Data ss:Type="Number">5</Data><NamedCell
      ss:Name="_FilterDatabase"/></Cell>
    <Cell ss:StyleID="s72"><Data ss:Type="Number">12</Data><NamedCell
      ss:Name="_FilterDatabase"/></Cell>
    <Cell ss:StyleID="s72"><Data ss:Type="Number">49427652</Data><NamedCell
      ss:Name="_FilterDatabase"/></Cell>
    <Cell ss:StyleID="s72"><Data ss:Type="Number">49427652</Data><NamedCell
      ss:Name="_FilterDatabase"/></Cell>
    <Cell ss:StyleID="s73"><Data ss:Type="String">C</Data><NamedCell
      ss:Name="_FilterDatabase"/></Cell>
    <Cell ss:StyleID="s73"><Data ss:Type="String">T</Data><NamedCell
      ss:Name="_FilterDatabase"/></Cell>
    <Cell ss:StyleID="s73"><Data ss:Type="String">exonic</Data><NamedCell
      ss:Name="_FilterDatabase"/></Cell>
    <Cell ss:StyleID="s73"><Data ss:Type="String">KMT2D</Data><NamedCell
      ss:Name="_FilterDatabase"/></Cell>
    <Cell ss:StyleID="s73"><Data ss:Type="String">synonymous SNV</Data><NamedCell
      ss:Name="_FilterDatabase"/></Cell>
    <Cell ss:StyleID="s73"><Data ss:Type="String">exon39</Data><NamedCell
      ss:Name="_FilterDatabase"/></Cell>
    <Cell ss:StyleID="s73"><Data ss:Type="String">p.Q3612Q</Data><NamedCell
      ss:Name="_FilterDatabase"/></Cell>
    <Cell ss:StyleID="s73"><Data ss:Type="String">c.G10836A</Data><NamedCell
      ss:Name="_FilterDatabase"/></Cell>
    <Cell ss:StyleID="s73"><Data ss:Type="String">rs3782357</Data><NamedCell
      ss:Name="_FilterDatabase"/></Cell>
    <Cell ss:StyleID="s73"><Data ss:Type="String">COSM431202</Data><NamedCell
      ss:Name="_FilterDatabase"/></Cell>
    <Cell ss:StyleID="s72"><Data ss:Type="Number">1</Data><NamedCell
      ss:Name="_FilterDatabase"/></Cell>
    <Cell ss:StyleID="s73"><Data ss:Type="String">70.9% (149/210)</Data><NamedCell
      ss:Name="_FilterDatabase"/></Cell>
    <Cell ss:StyleID="s74"><Data ss:Type="String">43.5% (40/92)</Data><NamedCell
      ss:Name="_FilterDatabase"/></Cell>
    <Cell ss:StyleID="s73"><Data ss:Type="String">66.4% (622/937)</Data><NamedCell
      ss:Name="_FilterDatabase"/></Cell>
    <Cell ss:StyleID="s73"><Data ss:Type="String">69.4% (590/850)</Data><NamedCell
      ss:Name="_FilterDatabase"/></Cell>
   </Row>
   <Row ss:AutoFitHeight="0">
    <Cell ss:Index="2"><Data ss:Type="Number">20</Data><NamedCell
      ss:Name="_FilterDatabase"/></Cell>
    <Cell ss:StyleID="s69"><Data ss:Type="Number">5</Data><NamedCell
      ss:Name="_FilterDatabase"/></Cell>
    <Cell ss:StyleID="s72"><Data ss:Type="Number">12</Data><NamedCell
      ss:Name="_FilterDatabase"/></Cell>
    <Cell ss:StyleID="s72"><Data ss:Type="Number">49444545</Data><NamedCell
      ss:Name="_FilterDatabase"/></Cell>
    <Cell ss:StyleID="s72"><Data ss:Type="Number">49444545</Data><NamedCell
      ss:Name="_FilterDatabase"/></Cell>
    <Cell ss:StyleID="s73"><Data ss:Type="String">G</Data><NamedCell
      ss:Name="_FilterDatabase"/></Cell>
    <Cell ss:StyleID="s73"><Data ss:Type="String">A</Data><NamedCell
      ss:Name="_FilterDatabase"/></Cell>
    <Cell ss:StyleID="s73"><Data ss:Type="String">exonic</Data><NamedCell
      ss:Name="_FilterDatabase"/></Cell>
    <Cell ss:StyleID="s73"><Data ss:Type="String">KMT2D</Data><NamedCell
      ss:Name="_FilterDatabase"/></Cell>
    <Cell ss:StyleID="s73"><Data ss:Type="String">synonymous SNV</Data><NamedCell
      ss:Name="_FilterDatabase"/></Cell>
    <Cell ss:StyleID="s73"><Data ss:Type="String">exon11</Data><NamedCell
      ss:Name="_FilterDatabase"/></Cell>
    <Cell ss:StyleID="s73"><Data ss:Type="String">p.I942I</Data><NamedCell
      ss:Name="_FilterDatabase"/></Cell>
    <Cell ss:StyleID="s73"><Data ss:Type="String">c.C2826T</Data><NamedCell
      ss:Name="_FilterDatabase"/></Cell>
    <Cell ss:StyleID="s73"><Data ss:Type="String">rs2241726</Data><NamedCell
      ss:Name="_FilterDatabase"/></Cell>
    <Cell ss:StyleID="s73"><Data ss:Type="String">COSM147497</Data><NamedCell
      ss:Name="_FilterDatabase"/></Cell>
    <Cell ss:StyleID="s72"><Data ss:Type="Number">1</Data><NamedCell
      ss:Name="_FilterDatabase"/></Cell>
    <Cell ss:StyleID="s64"><Data ss:Type="String">71.7% (152/212)</Data><NamedCell
      ss:Name="_FilterDatabase"/></Cell>
    <Cell ss:StyleID="s78"><Data ss:Type="String">49.4% (40/81)</Data><NamedCell
      ss:Name="_FilterDatabase"/></Cell>
    <Cell ss:StyleID="s73"><Data ss:Type="String">70.9% (599/845)</Data><NamedCell
      ss:Name="_FilterDatabase"/></Cell>
    <Cell ss:StyleID="s73"><Data ss:Type="String">69.6% (544/782)</Data><NamedCell
      ss:Name="_FilterDatabase"/></Cell>
   </Row>
   <Row ss:AutoFitHeight="0">
    <Cell ss:Index="2"><Data ss:Type="Number">19</Data><NamedCell
      ss:Name="_FilterDatabase"/></Cell>
    <Cell ss:StyleID="s69"><Data ss:Type="Number">5</Data><NamedCell
      ss:Name="_FilterDatabase"/></Cell>
    <Cell ss:StyleID="s65"><Data ss:Type="Number">12</Data><NamedCell
      ss:Name="_FilterDatabase"/></Cell>
    <Cell ss:StyleID="s65"><Data ss:Type="Number">49434074</Data><NamedCell
      ss:Name="_FilterDatabase"/></Cell>
    <Cell ss:StyleID="s65"><Data ss:Type="Number">49434074</Data><NamedCell
      ss:Name="_FilterDatabase"/></Cell>
    <Cell ss:StyleID="s66"><Data ss:Type="String">C</Data><NamedCell
      ss:Name="_FilterDatabase"/></Cell>
    <Cell ss:StyleID="s66"><Data ss:Type="String">A</Data><NamedCell
      ss:Name="_FilterDatabase"/></Cell>
    <Cell ss:StyleID="s66"><Data ss:Type="String">exonic</Data><NamedCell
      ss:Name="_FilterDatabase"/></Cell>
    <Cell ss:StyleID="s66"><Data ss:Type="String">KMT2D</Data><NamedCell
      ss:Name="_FilterDatabase"/></Cell>
    <Cell ss:StyleID="s66"><Data ss:Type="String">synonymous SNV</Data><NamedCell
      ss:Name="_FilterDatabase"/></Cell>
    <Cell ss:StyleID="s66"><Data ss:Type="String">exon31</Data><NamedCell
      ss:Name="_FilterDatabase"/></Cell>
    <Cell ss:StyleID="s66"><Data ss:Type="String">p.G2493G</Data><NamedCell
      ss:Name="_FilterDatabase"/></Cell>
    <Cell ss:StyleID="s66"><Data ss:Type="String">c.G7479T</Data><NamedCell
      ss:Name="_FilterDatabase"/></Cell>
    <Cell ss:StyleID="s66"><Data ss:Type="String">rs10747559</Data><NamedCell
      ss:Name="_FilterDatabase"/></Cell>
    <Cell ss:StyleID="s66"><Data ss:Type="String">-</Data><NamedCell
      ss:Name="_FilterDatabase"/></Cell>
    <Cell ss:StyleID="s66"><Data ss:Type="String">-</Data><NamedCell
      ss:Name="_FilterDatabase"/></Cell>
    <Cell ss:StyleID="s66"><Data ss:Type="String">73.3% (107/146)</Data><NamedCell
      ss:Name="_FilterDatabase"/></Cell>
    <Cell ss:StyleID="s67"><Data ss:Type="String">43.1% (25/58)</Data><NamedCell
      ss:Name="_FilterDatabase"/></Cell>
    <Cell ss:StyleID="s66"><Data ss:Type="String">69.8% (478/685)</Data><NamedCell
      ss:Name="_FilterDatabase"/></Cell>
    <Cell ss:StyleID="s66"><Data ss:Type="String">66.6% (453/680)</Data><NamedCell
      ss:Name="_FilterDatabase"/></Cell>
   </Row>
   <Row ss:AutoFitHeight="0">
    <Cell ss:Index="2"><Data ss:Type="Number">18</Data><NamedCell
      ss:Name="_FilterDatabase"/></Cell>
    <Cell ss:StyleID="s69"><Data ss:Type="Number">5</Data><NamedCell
      ss:Name="_FilterDatabase"/></Cell>
    <Cell ss:StyleID="s72"><Data ss:Type="Number">12</Data><NamedCell
      ss:Name="_FilterDatabase"/></Cell>
    <Cell ss:StyleID="s72"><Data ss:Type="Number">49425978</Data><NamedCell
      ss:Name="_FilterDatabase"/></Cell>
    <Cell ss:StyleID="s72"><Data ss:Type="Number">49425978</Data><NamedCell
      ss:Name="_FilterDatabase"/></Cell>
    <Cell ss:StyleID="s73"><Data ss:Type="String">T</Data><NamedCell
      ss:Name="_FilterDatabase"/></Cell>
    <Cell ss:StyleID="s73"><Data ss:Type="String">C</Data><NamedCell
      ss:Name="_FilterDatabase"/></Cell>
    <Cell ss:StyleID="s73"><Data ss:Type="String">exonic</Data><NamedCell
      ss:Name="_FilterDatabase"/></Cell>
    <Cell ss:StyleID="s73"><Data ss:Type="String">KMT2D</Data><NamedCell
      ss:Name="_FilterDatabase"/></Cell>
    <Cell ss:StyleID="s73"><Data ss:Type="String">synonymous SNV</Data><NamedCell
      ss:Name="_FilterDatabase"/></Cell>
    <Cell ss:StyleID="s73"><Data ss:Type="String">exon39</Data><NamedCell
      ss:Name="_FilterDatabase"/></Cell>
    <Cell ss:StyleID="s73"><Data ss:Type="String">p.P4170P</Data><NamedCell
      ss:Name="_FilterDatabase"/></Cell>
    <Cell ss:StyleID="s73"><Data ss:Type="String">c.A12510G</Data><NamedCell
      ss:Name="_FilterDatabase"/></Cell>
    <Cell ss:StyleID="s73"><Data ss:Type="String">rs3741622</Data><NamedCell
      ss:Name="_FilterDatabase"/></Cell>
    <Cell ss:StyleID="s73"><Data ss:Type="String">COSM147495</Data><NamedCell
      ss:Name="_FilterDatabase"/></Cell>
    <Cell ss:StyleID="s72"><Data ss:Type="Number">1</Data><NamedCell
      ss:Name="_FilterDatabase"/></Cell>
    <Cell ss:StyleID="s73"><Data ss:Type="String">76% (114/150)</Data><NamedCell
      ss:Name="_FilterDatabase"/></Cell>
    <Cell ss:StyleID="s74"><Data ss:Type="String">42% (21/50)</Data><NamedCell
      ss:Name="_FilterDatabase"/></Cell>
    <Cell ss:StyleID="s73"><Data ss:Type="String">58.6% (261/445)</Data><NamedCell
      ss:Name="_FilterDatabase"/></Cell>
    <Cell ss:StyleID="s73"><Data ss:Type="String">70.0% (544/782)</Data><NamedCell
      ss:Name="_FilterDatabase"/></Cell>
   </Row>
   <Row ss:AutoFitHeight="0">
    <Cell ss:Index="2"><Data ss:Type="Number">17</Data><NamedCell
      ss:Name="_FilterDatabase"/></Cell>
    <Cell ss:StyleID="s69"><Data ss:Type="Number">5</Data><NamedCell
      ss:Name="_FilterDatabase"/></Cell>
    <Cell ss:StyleID="s72"><Data ss:Type="Number">17</Data><NamedCell
      ss:Name="_FilterDatabase"/></Cell>
    <Cell ss:StyleID="s72"><Data ss:Type="Number">7579472</Data><NamedCell
      ss:Name="_FilterDatabase"/></Cell>
    <Cell ss:StyleID="s72"><Data ss:Type="Number">7579472</Data><NamedCell
      ss:Name="_FilterDatabase"/></Cell>
    <Cell ss:StyleID="s73"><Data ss:Type="String">G</Data><NamedCell
      ss:Name="_FilterDatabase"/></Cell>
    <Cell ss:StyleID="s73"><Data ss:Type="String">C</Data><NamedCell
      ss:Name="_FilterDatabase"/></Cell>
    <Cell ss:StyleID="s73"><Data ss:Type="String">exonic</Data><NamedCell
      ss:Name="_FilterDatabase"/></Cell>
    <Cell ss:StyleID="s73"><Data ss:Type="String">TP53</Data><NamedCell
      ss:Name="_FilterDatabase"/></Cell>
    <Cell ss:StyleID="s73"><Data ss:Type="String">nonsynonymous SNV</Data><NamedCell
      ss:Name="_FilterDatabase"/></Cell>
    <Cell ss:StyleID="s73"><Data ss:Type="String">exon3</Data><NamedCell
      ss:Name="_FilterDatabase"/></Cell>
    <Cell ss:StyleID="s73"><Data ss:Type="String">p.P33R</Data><NamedCell
      ss:Name="_FilterDatabase"/></Cell>
    <Cell ss:StyleID="s73"><Data ss:Type="String">c.C98G</Data><NamedCell
      ss:Name="_FilterDatabase"/></Cell>
    <Cell ss:StyleID="s73"><Data ss:Type="String">rs1042522</Data><NamedCell
      ss:Name="_FilterDatabase"/></Cell>
    <Cell ss:StyleID="s73"><Data ss:Type="String">COSM250061</Data><NamedCell
      ss:Name="_FilterDatabase"/></Cell>
    <Cell ss:StyleID="s72"><Data ss:Type="Number">3</Data><NamedCell
      ss:Name="_FilterDatabase"/></Cell>
    <Cell ss:StyleID="s73"><Data ss:Type="String">86.5% (290/335)</Data><NamedCell
      ss:Name="_FilterDatabase"/></Cell>
    <Cell ss:StyleID="s74"><Data ss:Type="String">40.5% (45/111)</Data><NamedCell
      ss:Name="_FilterDatabase"/></Cell>
    <Cell ss:StyleID="s73"><Data ss:Type="String">71% (845/1189)</Data><NamedCell
      ss:Name="_FilterDatabase"/></Cell>
    <Cell ss:StyleID="s73"><Data ss:Type="String">83.2% (1093/1313)</Data><NamedCell
      ss:Name="_FilterDatabase"/></Cell>
   </Row>
   <Row ss:AutoFitHeight="0">
    <Cell ss:Index="2"><Data ss:Type="Number">22</Data><NamedCell
      ss:Name="_FilterDatabase"/></Cell>
    <Cell ss:StyleID="s64"><Data ss:Type="Number">6</Data><NamedCell
      ss:Name="_FilterDatabase"/></Cell>
    <Cell ss:StyleID="s72"><Data ss:Type="Number">11</Data><NamedCell
      ss:Name="_FilterDatabase"/></Cell>
    <Cell ss:StyleID="s72"><Data ss:Type="Number">534285</Data><NamedCell
      ss:Name="_FilterDatabase"/></Cell>
    <Cell ss:StyleID="s72"><Data ss:Type="Number">534285</Data><NamedCell
      ss:Name="_FilterDatabase"/></Cell>
    <Cell ss:StyleID="s73"><Data ss:Type="String">C</Data><NamedCell
      ss:Name="_FilterDatabase"/></Cell>
    <Cell ss:StyleID="s73"><Data ss:Type="String">A</Data><NamedCell
      ss:Name="_FilterDatabase"/></Cell>
    <Cell ss:StyleID="s73"><Data ss:Type="String">exonic</Data><NamedCell
      ss:Name="_FilterDatabase"/></Cell>
    <Cell ss:StyleID="s73"><Data ss:Type="String">HRAS</Data><NamedCell
      ss:Name="_FilterDatabase"/></Cell>
    <Cell ss:StyleID="s73"><Data ss:Type="String">nonsynonymous SNV</Data><NamedCell
      ss:Name="_FilterDatabase"/></Cell>
    <Cell ss:StyleID="s73"><Data ss:Type="String">exon2</Data><NamedCell
      ss:Name="_FilterDatabase"/></Cell>
    <Cell ss:StyleID="s73"><Data ss:Type="String">p.G13V</Data><NamedCell
      ss:Name="_FilterDatabase"/></Cell>
    <Cell ss:StyleID="s73"><Data ss:Type="String">c.G38T</Data><NamedCell
      ss:Name="_FilterDatabase"/></Cell>
    <Cell ss:StyleID="s73"><Data ss:Type="String">rs104894226</Data><NamedCell
      ss:Name="_FilterDatabase"/></Cell>
    <Cell ss:StyleID="s73"><Data ss:Type="String">COSM120918</Data><NamedCell
      ss:Name="_FilterDatabase"/></Cell>
    <Cell ss:StyleID="s72"><Data ss:Type="Number">3</Data><NamedCell
      ss:Name="_FilterDatabase"/></Cell>
    <Cell ss:StyleID="s73"><Data ss:Type="String">31.5% (154/489)</Data><NamedCell
      ss:Name="_FilterDatabase"/></Cell>
    <Cell ss:StyleID="s74"><Data ss:Type="String">0% (0/789)</Data><NamedCell
      ss:Name="_FilterDatabase"/></Cell>
    <Cell ss:StyleID="s73"><Data ss:Type="String">38.8% (810/2084)</Data><NamedCell
      ss:Name="_FilterDatabase"/></Cell>
    <Cell ss:StyleID="s73"><Data ss:Type="String">36.7% (1878/5112)</Data><NamedCell
      ss:Name="_FilterDatabase"/></Cell>
   </Row>
   <Row ss:AutoFitHeight="0">
    <Cell ss:Index="2"><Data ss:Type="Number">27</Data><NamedCell
      ss:Name="_FilterDatabase"/></Cell>
    <Cell ss:StyleID="s64"><Data ss:Type="Number">8</Data><NamedCell
      ss:Name="_FilterDatabase"/></Cell>
    <Cell ss:StyleID="s65"><Data ss:Type="Number">17</Data><NamedCell
      ss:Name="_FilterDatabase"/></Cell>
    <Cell ss:StyleID="s65"><Data ss:Type="Number">7577556</Data><NamedCell
      ss:Name="_FilterDatabase"/></Cell>
    <Cell ss:StyleID="s65"><Data ss:Type="Number">7577556</Data><NamedCell
      ss:Name="_FilterDatabase"/></Cell>
    <Cell ss:StyleID="s66"><Data ss:Type="String">C</Data><NamedCell
      ss:Name="_FilterDatabase"/></Cell>
    <Cell ss:StyleID="s66"><Data ss:Type="String">T</Data><NamedCell
      ss:Name="_FilterDatabase"/></Cell>
    <Cell ss:StyleID="s66"><Data ss:Type="String">exonic</Data><NamedCell
      ss:Name="_FilterDatabase"/></Cell>
    <Cell ss:StyleID="s66"><Data ss:Type="String">TP53</Data><NamedCell
      ss:Name="_FilterDatabase"/></Cell>
    <Cell ss:StyleID="s66"><Data ss:Type="String">nonsynonymous SNV</Data><NamedCell
      ss:Name="_FilterDatabase"/></Cell>
    <Cell ss:StyleID="s66"><Data ss:Type="String">exon3</Data><NamedCell
      ss:Name="_FilterDatabase"/></Cell>
    <Cell ss:StyleID="s66"><Data ss:Type="String">p.C110Y</Data><NamedCell
      ss:Name="_FilterDatabase"/></Cell>
    <Cell ss:StyleID="s66"><Data ss:Type="String">c.G329A</Data><NamedCell
      ss:Name="_FilterDatabase"/></Cell>
    <Cell ss:StyleID="s66"><Data ss:Type="String">rs121912655</Data><NamedCell
      ss:Name="_FilterDatabase"/></Cell>
    <Cell ss:StyleID="s66"><Data ss:Type="String">COSM3403262</Data><NamedCell
      ss:Name="_FilterDatabase"/></Cell>
    <Cell ss:StyleID="s65"><Data ss:Type="Number">1</Data><NamedCell
      ss:Name="_FilterDatabase"/></Cell>
    <Cell ss:StyleID="s66"><Data ss:Type="String">12.7% (62/489)</Data><NamedCell
      ss:Name="_FilterDatabase"/></Cell>
    <Cell ss:StyleID="s67"><Data ss:Type="String">0% (1/686)</Data><NamedCell
      ss:Name="_FilterDatabase"/></Cell>
    <Cell ss:StyleID="s66"><Data ss:Type="String">8.6% (298/3457)</Data><NamedCell
      ss:Name="_FilterDatabase"/></Cell>
    <Cell ss:StyleID="s79"><Data ss:Type="String">0% (2/433)</Data><NamedCell
      ss:Name="_FilterDatabase"/></Cell>
   </Row>
   <Row ss:AutoFitHeight="0">
    <Cell ss:Index="2"><Data ss:Type="Number">26</Data><NamedCell
      ss:Name="_FilterDatabase"/></Cell>
    <Cell ss:StyleID="s64"><Data ss:Type="Number">8</Data><NamedCell
      ss:Name="_FilterDatabase"/></Cell>
    <Cell ss:StyleID="s66"><Data ss:Type="String">X</Data><NamedCell
      ss:Name="_FilterDatabase"/></Cell>
    <Cell ss:StyleID="s65"><Data ss:Type="Number">44928974</Data><NamedCell
      ss:Name="_FilterDatabase"/></Cell>
    <Cell ss:StyleID="s65"><Data ss:Type="Number">44928974</Data><NamedCell
      ss:Name="_FilterDatabase"/></Cell>
    <Cell ss:StyleID="s66"><Data ss:Type="String">CAG</Data><NamedCell
      ss:Name="_FilterDatabase"/></Cell>
    <Cell ss:StyleID="s66"><Data ss:Type="String">C</Data><NamedCell
      ss:Name="_FilterDatabase"/></Cell>
    <Cell ss:StyleID="s66"><Data ss:Type="String">exonic</Data><NamedCell
      ss:Name="_FilterDatabase"/></Cell>
    <Cell ss:StyleID="s66"><Data ss:Type="String">KDM6A</Data><NamedCell
      ss:Name="_FilterDatabase"/></Cell>
    <Cell ss:StyleID="s66"><Data ss:Type="String">frameshift deletion</Data><NamedCell
      ss:Name="_FilterDatabase"/></Cell>
    <Cell ss:StyleID="s66"><Data ss:Type="String">exon17</Data><NamedCell
      ss:Name="_FilterDatabase"/></Cell>
    <Cell ss:StyleID="s66"><Data ss:Type="String">p.692_692del</Data><NamedCell
      ss:Name="_FilterDatabase"/></Cell>
    <Cell ss:StyleID="s66"><Data ss:Type="String">c.2075_2076del</Data><NamedCell
      ss:Name="_FilterDatabase"/></Cell>
    <Cell ss:StyleID="s66"><Data ss:Type="String">NA</Data><NamedCell
      ss:Name="_FilterDatabase"/></Cell>
    <Cell ss:StyleID="s66"><Data ss:Type="String">-</Data><NamedCell
      ss:Name="_FilterDatabase"/></Cell>
    <Cell ss:StyleID="s66"><Data ss:Type="String">-</Data><NamedCell
      ss:Name="_FilterDatabase"/></Cell>
    <Cell ss:StyleID="s66"><Data ss:Type="String">16.8% (67/398)</Data><NamedCell
      ss:Name="_FilterDatabase"/></Cell>
    <Cell ss:StyleID="s67"><Data ss:Type="String">0% (0/395)</Data><NamedCell
      ss:Name="_FilterDatabase"/></Cell>
    <Cell ss:StyleID="s66"><Data ss:Type="String">7.5% (152/2015)</Data><NamedCell
      ss:Name="_FilterDatabase"/></Cell>
    <Cell ss:StyleID="s79"><Data ss:Type="String">0% (0/213)</Data><NamedCell
      ss:Name="_FilterDatabase"/></Cell>
   </Row>
   <Row ss:AutoFitHeight="0">
    <Cell ss:Index="2"><Data ss:Type="Number">25</Data><NamedCell
      ss:Name="_FilterDatabase"/></Cell>
    <Cell ss:StyleID="s64"><Data ss:Type="Number">8</Data><NamedCell
      ss:Name="_FilterDatabase"/></Cell>
    <Cell ss:StyleID="s66"><Data ss:Type="String">X</Data><NamedCell
      ss:Name="_FilterDatabase"/></Cell>
    <Cell ss:StyleID="s65"><Data ss:Type="Number">123179197</Data><NamedCell
      ss:Name="_FilterDatabase"/></Cell>
    <Cell ss:StyleID="s65"><Data ss:Type="Number">123179197</Data><NamedCell
      ss:Name="_FilterDatabase"/></Cell>
    <Cell ss:StyleID="s66"><Data ss:Type="String">C</Data><NamedCell
      ss:Name="_FilterDatabase"/></Cell>
    <Cell ss:StyleID="s66"><Data ss:Type="String">T</Data><NamedCell
      ss:Name="_FilterDatabase"/></Cell>
    <Cell ss:StyleID="s66"><Data ss:Type="String">exonic</Data><NamedCell
      ss:Name="_FilterDatabase"/></Cell>
    <Cell ss:StyleID="s66"><Data ss:Type="String">STAG2</Data><NamedCell
      ss:Name="_FilterDatabase"/></Cell>
    <Cell ss:StyleID="s66"><Data ss:Type="String">stopgain SNV</Data><NamedCell
      ss:Name="_FilterDatabase"/></Cell>
    <Cell ss:StyleID="s66"><Data ss:Type="String">exon7</Data><NamedCell
      ss:Name="_FilterDatabase"/></Cell>
    <Cell ss:StyleID="s66"><Data ss:Type="String">p.R216X</Data><NamedCell
      ss:Name="_FilterDatabase"/></Cell>
    <Cell ss:StyleID="s66"><Data ss:Type="String">c.C646T</Data><NamedCell
      ss:Name="_FilterDatabase"/></Cell>
    <Cell ss:StyleID="s66"><Data ss:Type="String">NA</Data><NamedCell
      ss:Name="_FilterDatabase"/></Cell>
    <Cell ss:StyleID="s66"><Data ss:Type="String">COSM1315170</Data><NamedCell
      ss:Name="_FilterDatabase"/></Cell>
    <Cell ss:StyleID="s65"><Data ss:Type="Number">1</Data><NamedCell
      ss:Name="_FilterDatabase"/></Cell>
    <Cell ss:StyleID="s66"><Data ss:Type="String">22.2% (88/397)</Data><NamedCell
      ss:Name="_FilterDatabase"/></Cell>
    <Cell ss:StyleID="s67"><Data ss:Type="String">0% (0/429)</Data><NamedCell
      ss:Name="_FilterDatabase"/></Cell>
    <Cell ss:StyleID="s73"><Data ss:Type="String">17.9% (279/1558)</Data><NamedCell
      ss:Name="_FilterDatabase"/></Cell>
    <Cell ss:StyleID="s79"><Data ss:Type="String">0% (0/142)</Data><NamedCell
      ss:Name="_FilterDatabase"/></Cell>
   </Row>
   <Row ss:AutoFitHeight="0">
    <Cell ss:Index="4" ss:StyleID="s80"><NamedCell ss:Name="_FilterDatabase"/></Cell>
    <Cell ss:StyleID="s80"><NamedCell ss:Name="_FilterDatabase"/></Cell>
    <Cell ss:StyleID="s80"><NamedCell ss:Name="_FilterDatabase"/></Cell>
    <Cell ss:StyleID="s81"><NamedCell ss:Name="_FilterDatabase"/></Cell>
    <Cell ss:StyleID="s81"><NamedCell ss:Name="_FilterDatabase"/></Cell>
    <Cell ss:StyleID="s81"><NamedCell ss:Name="_FilterDatabase"/></Cell>
    <Cell ss:StyleID="s81"><NamedCell ss:Name="_FilterDatabase"/></Cell>
    <Cell ss:StyleID="s81"><NamedCell ss:Name="_FilterDatabase"/></Cell>
    <Cell ss:StyleID="s81"><NamedCell ss:Name="_FilterDatabase"/></Cell>
    <Cell ss:StyleID="s81"><NamedCell ss:Name="_FilterDatabase"/></Cell>
    <Cell ss:StyleID="s81"><NamedCell ss:Name="_FilterDatabase"/></Cell>
    <Cell ss:StyleID="s81"><NamedCell ss:Name="_FilterDatabase"/></Cell>
    <Cell ss:StyleID="s81"><NamedCell ss:Name="_FilterDatabase"/></Cell>
    <Cell ss:StyleID="s80"><NamedCell ss:Name="_FilterDatabase"/></Cell>
    <Cell ss:StyleID="s81"><NamedCell ss:Name="_FilterDatabase"/></Cell>
    <Cell ss:StyleID="s81"><NamedCell ss:Name="_FilterDatabase"/></Cell>
    <Cell ss:Index="21" ss:StyleID="s81"><NamedCell ss:Name="_FilterDatabase"/></Cell>
   </Row>
   <Row ss:AutoFitHeight="0">
    <Cell ss:Index="4" ss:StyleID="s80"><NamedCell ss:Name="_FilterDatabase"/></Cell>
    <Cell ss:StyleID="s80"><NamedCell ss:Name="_FilterDatabase"/></Cell>
    <Cell ss:StyleID="s80"><NamedCell ss:Name="_FilterDatabase"/></Cell>
    <Cell ss:StyleID="s81"><NamedCell ss:Name="_FilterDatabase"/></Cell>
    <Cell ss:StyleID="s81"><NamedCell ss:Name="_FilterDatabase"/></Cell>
    <Cell ss:StyleID="s81"><NamedCell ss:Name="_FilterDatabase"/></Cell>
    <Cell ss:StyleID="s81"><NamedCell ss:Name="_FilterDatabase"/></Cell>
    <Cell ss:StyleID="s81"><NamedCell ss:Name="_FilterDatabase"/></Cell>
    <Cell ss:StyleID="s81"><NamedCell ss:Name="_FilterDatabase"/></Cell>
    <Cell ss:StyleID="s81"><NamedCell ss:Name="_FilterDatabase"/></Cell>
    <Cell ss:StyleID="s81"><NamedCell ss:Name="_FilterDatabase"/></Cell>
    <Cell ss:StyleID="s81"><NamedCell ss:Name="_FilterDatabase"/></Cell>
    <Cell ss:StyleID="s81"><NamedCell ss:Name="_FilterDatabase"/></Cell>
    <Cell ss:StyleID="s80"><NamedCell ss:Name="_FilterDatabase"/></Cell>
    <Cell ss:StyleID="s81"><NamedCell ss:Name="_FilterDatabase"/></Cell>
    <Cell ss:StyleID="s81"><NamedCell ss:Name="_FilterDatabase"/></Cell>
    <Cell ss:StyleID="s81"><NamedCell ss:Name="_FilterDatabase"/></Cell>
    <Cell ss:StyleID="s81"><NamedCell ss:Name="_FilterDatabase"/></Cell>
   </Row>
   <Row ss:Index="24" ss:AutoFitHeight="0">
    <Cell ss:Index="18" ss:StyleID="s82"/>
    <Cell ss:StyleID="s77"/>
   </Row>
   <Row ss:AutoFitHeight="0">
    <Cell ss:Index="18" ss:StyleID="s82"/>
    <Cell ss:StyleID="s82"/>
   </Row>
   <Row ss:AutoFitHeight="0">
    <Cell ss:Index="18" ss:StyleID="s77"/>
    <Cell ss:StyleID="s82"/>
   </Row>
   <Row ss:AutoFitHeight="0">
    <Cell ss:Index="19" ss:StyleID="s77"/>
   </Row>
   <Row ss:AutoFitHeight="0">
    <Cell ss:Index="18" ss:StyleID="s83"/>
    <Cell ss:StyleID="s77"/>
   </Row>
   <Row ss:AutoFitHeight="0">
    <Cell ss:Index="18" ss:StyleID="s83"/>
    <Cell ss:StyleID="s77"/>
   </Row>
   <Row ss:AutoFitHeight="0">
    <Cell ss:Index="11" ss:StyleID="s83"/>
    <Cell ss:Index="18" ss:StyleID="s81"/>
    <Cell ss:StyleID="s77"/>
   </Row>
   <Row ss:AutoFitHeight="0">
    <Cell ss:Index="11" ss:StyleID="s77"/>
    <Cell ss:Index="18" ss:StyleID="s81"/>
    <Cell ss:StyleID="s81"/>
   </Row>
   <Row ss:AutoFitHeight="0">
    <Cell ss:Index="11" ss:StyleID="s77"/>
    <Cell ss:Index="18" ss:StyleID="s81"/>
    <Cell ss:StyleID="s81"/>
   </Row>
   <Row ss:AutoFitHeight="0">
    <Cell ss:Index="11" ss:StyleID="s77"/>
    <Cell ss:Index="19" ss:StyleID="s81"/>
   </Row>
   <Row ss:AutoFitHeight="0">
    <Cell ss:Index="11" ss:StyleID="s81"/>
   </Row>
   <Row ss:AutoFitHeight="0">
    <Cell ss:Index="11" ss:StyleID="s81"/>
   </Row>
   <Row ss:AutoFitHeight="0">
    <Cell ss:Index="11" ss:StyleID="s81"/>
   </Row>
   <Row ss:AutoFitHeight="0">
    <Cell ss:Index="11" ss:StyleID="s77"/>
   </Row>
   <Row ss:AutoFitHeight="0">
    <Cell ss:Index="11" ss:StyleID="s77"/>
   </Row>
   <Row ss:AutoFitHeight="0">
    <Cell ss:Index="11" ss:StyleID="s77"/>
   </Row>
   <Row ss:AutoFitHeight="0">
    <Cell ss:Index="11" ss:StyleID="s77"/>
   </Row>
   <Row ss:AutoFitHeight="0">
    <Cell ss:Index="11" ss:StyleID="s77"/>
   </Row>
   <Row ss:AutoFitHeight="0">
    <Cell ss:Index="11" ss:StyleID="s77"/>
   </Row>
   <Row ss:AutoFitHeight="0">
    <Cell ss:Index="11" ss:StyleID="s81"/>
   </Row>
   <Row ss:AutoFitHeight="0">
    <Cell ss:Index="11" ss:StyleID="s77"/>
   </Row>
   <Row ss:AutoFitHeight="0">
    <Cell ss:Index="11" ss:StyleID="s83"/>
   </Row>
   <Row ss:AutoFitHeight="0">
    <Cell ss:Index="11" ss:StyleID="s81"/>
   </Row>
  </Table>
  <WorksheetOptions xmlns="urn:schemas-microsoft-com:office:excel">
   <PageSetup>
    <Header x:Margin="0.3"/>
    <Footer x:Margin="0.3"/>
    <PageMargins x:Bottom="0.75" x:Left="0.7" x:Right="0.7" x:Top="0.75"/>
   </PageSetup>
   <Unsynced/>
   <Print>
    <ValidPrinterInfo/>
    <PaperSizeIndex>9</PaperSizeIndex>
    <VerticalResolution>0</VerticalResolution>
   </Print>
   <LeftColumnVisible>7</LeftColumnVisible>
   <Panes>
    <Pane>
     <Number>3</Number>
     <ActiveRow>3</ActiveRow>
     <ActiveCol>8</ActiveCol>
    </Pane>
   </Panes>
   <ProtectObjects>False</ProtectObjects>
   <ProtectScenarios>False</ProtectScenarios>
  </WorksheetOptions>
  <AutoFilter x:Range="R3C1:R22C21"
   xmlns="urn:schemas-microsoft-com:office:excel">
  </AutoFilter>
 </Worksheet>
 <Worksheet ss:Name="Table S5">
  <Names>
   <NamedRange ss:Name="_FilterDatabase" ss:RefersTo="='Table S5'!R3C1:R16C21"
    ss:Hidden="1"/>
  </Names>
  <Table ss:ExpandedColumnCount="22" ss:ExpandedRowCount="40" x:FullColumns="1"
   x:FullRows="1" ss:StyleID="s84" ss:DefaultColumnWidth="54"
   ss:DefaultRowHeight="16.5">
   <Column ss:StyleID="s84" ss:Hidden="1" ss:AutoFitWidth="0" ss:Span="1"/>
   <Column ss:Index="3" ss:StyleID="s84" ss:Width="54.75"/>
   <Column ss:StyleID="s84" ss:AutoFitWidth="0" ss:Width="78"/>
   <Column ss:StyleID="s84" ss:AutoFitWidth="0" ss:Width="66.75" ss:Span="1"/>
   <Column ss:Index="7" ss:StyleID="s84" ss:Width="63"/>
   <Column ss:Index="9" ss:StyleID="s84" ss:AutoFitWidth="0" ss:Width="99.75"/>
   <Column ss:StyleID="s84" ss:AutoFitWidth="0" ss:Width="93.75"/>
   <Column ss:StyleID="s84" ss:AutoFitWidth="0" ss:Width="117"/>
   <Column ss:StyleID="s84" ss:AutoFitWidth="0" ss:Width="87"/>
   <Column ss:StyleID="s84" ss:AutoFitWidth="0" ss:Width="99.75"/>
   <Column ss:StyleID="s84" ss:AutoFitWidth="0" ss:Width="92.25"/>
   <Column ss:StyleID="s84" ss:AutoFitWidth="0" ss:Width="93"/>
   <Column ss:StyleID="s84" ss:AutoFitWidth="0" ss:Width="90"/>
   <Column ss:StyleID="s84" ss:AutoFitWidth="0" ss:Width="94.5"/>
   <Column ss:StyleID="s84" ss:AutoFitWidth="0" ss:Width="87" ss:Span="1"/>
   <Column ss:Index="20" ss:StyleID="s84" ss:AutoFitWidth="0" ss:Width="100.5"/>
   <Column ss:StyleID="s84" ss:AutoFitWidth="0" ss:Width="108"/>
   <Row ss:AutoFitHeight="0">
    <Cell ss:Index="3" ss:StyleID="s85"><Data ss:Type="String">Supplementary Table S5. Mutations only identified in urinary cell free DNA and exosomal DNA </Data></Cell>
    <Cell ss:StyleID="s63"/>
    <Cell ss:StyleID="s63"/>
    <Cell ss:StyleID="s63"/>
    <Cell ss:StyleID="s63"/>
    <Cell ss:StyleID="s63"/>
    <Cell ss:StyleID="s63"/>
    <Cell ss:StyleID="s63"/>
    <Cell ss:StyleID="s63"/>
    <Cell ss:StyleID="s63"/>
    <Cell ss:StyleID="s63"/>
    <Cell ss:StyleID="s63"/>
    <Cell ss:StyleID="s63"/>
    <Cell ss:StyleID="s63"/>
    <Cell ss:StyleID="s63"/>
    <Cell ss:StyleID="s63"/>
    <Cell ss:StyleID="s63"/>
    <Cell ss:StyleID="s63"/>
    <Cell ss:StyleID="s63"/>
   </Row>
   <Row ss:AutoFitHeight="0">
    <Cell ss:Index="3" ss:StyleID="s63"/>
    <Cell ss:StyleID="s63"/>
    <Cell ss:StyleID="s63"/>
    <Cell ss:StyleID="s63"/>
    <Cell ss:StyleID="s63"/>
    <Cell ss:StyleID="s63"/>
    <Cell ss:StyleID="s63"/>
    <Cell ss:StyleID="s63"/>
    <Cell ss:StyleID="s63"/>
    <Cell ss:StyleID="s63"/>
    <Cell ss:StyleID="s63"/>
    <Cell ss:StyleID="s63"/>
    <Cell ss:StyleID="s63"/>
    <Cell ss:StyleID="s63"/>
    <Cell ss:StyleID="s63"/>
    <Cell ss:StyleID="s63"/>
    <Cell ss:StyleID="s63"/>
    <Cell ss:StyleID="s63"/>
    <Cell ss:StyleID="s63"/>
   </Row>
   <Row ss:AutoFitHeight="0">
    <Cell ss:Index="2"><Data ss:Type="String">No</Data><NamedCell
      ss:Name="_FilterDatabase"/></Cell>
    <Cell ss:StyleID="s64"><Data ss:Type="String">Patient</Data><NamedCell
      ss:Name="_FilterDatabase"/></Cell>
    <Cell ss:StyleID="s64"><Data ss:Type="String">Chromosome</Data><NamedCell
      ss:Name="_FilterDatabase"/></Cell>
    <Cell ss:StyleID="s64"><Data ss:Type="String">STRART</Data><NamedCell
      ss:Name="_FilterDatabase"/></Cell>
    <Cell ss:StyleID="s64"><Data ss:Type="String">END</Data><NamedCell
      ss:Name="_FilterDatabase"/></Cell>
    <Cell ss:StyleID="s64"><Data ss:Type="String">Ref</Data><NamedCell
      ss:Name="_FilterDatabase"/></Cell>
    <Cell ss:StyleID="s64"><Data ss:Type="String">Alt</Data><NamedCell
      ss:Name="_FilterDatabase"/></Cell>
    <Cell ss:StyleID="s64"><Data ss:Type="String">funcion</Data><NamedCell
      ss:Name="_FilterDatabase"/></Cell>
    <Cell ss:StyleID="s64"><Data ss:Type="String">gene</Data><NamedCell
      ss:Name="_FilterDatabase"/></Cell>
    <Cell ss:StyleID="s64"><Data ss:Type="String">mutation type</Data><NamedCell
      ss:Name="_FilterDatabase"/></Cell>
    <Cell ss:StyleID="s64"><Data ss:Type="String">exon number</Data><NamedCell
      ss:Name="_FilterDatabase"/></Cell>
    <Cell ss:StyleID="s64"><Data ss:Type="String">AA change</Data><NamedCell
      ss:Name="_FilterDatabase"/></Cell>
    <Cell ss:StyleID="s64"><Data ss:Type="String">Seq change</Data><NamedCell
      ss:Name="_FilterDatabase"/></Cell>
    <Cell ss:StyleID="s64"><Data ss:Type="String">SNP 137</Data><NamedCell
      ss:Name="_FilterDatabase"/></Cell>
    <Cell ss:StyleID="s64"><Data ss:Type="String">COSMIC ID</Data><NamedCell
      ss:Name="_FilterDatabase"/></Cell>
    <Cell ss:StyleID="s64"><Data ss:Type="String">COSMIC HIT</Data><NamedCell
      ss:Name="_FilterDatabase"/></Cell>
    <Cell ss:StyleID="s64"><Data ss:Type="String">Tissue</Data><NamedCell
      ss:Name="_FilterDatabase"/></Cell>
    <Cell ss:StyleID="s64"><Data ss:Type="String">Normal</Data><NamedCell
      ss:Name="_FilterDatabase"/></Cell>
    <Cell ss:StyleID="s64"><Data ss:Type="String">cfDNA</Data><NamedCell
      ss:Name="_FilterDatabase"/></Cell>
    <Cell ss:StyleID="s64"><Data ss:Type="String">exoDNA</Data><NamedCell
      ss:Name="_FilterDatabase"/></Cell>
   </Row>
   <Row ss:AutoFitHeight="0">
    <Cell ss:Index="2"><Data ss:Type="Number">1</Data><NamedCell
      ss:Name="_FilterDatabase"/></Cell>
    <Cell ss:StyleID="s64"><Data ss:Type="Number">1</Data><NamedCell
      ss:Name="_FilterDatabase"/></Cell>
    <Cell ss:StyleID="s65"><Data ss:Type="Number">12</Data><NamedCell
      ss:Name="_FilterDatabase"/></Cell>
    <Cell ss:StyleID="s65"><Data ss:Type="Number">49445351</Data><NamedCell
      ss:Name="_FilterDatabase"/></Cell>
    <Cell ss:StyleID="s65"><Data ss:Type="Number">49445351</Data><NamedCell
      ss:Name="_FilterDatabase"/></Cell>
    <Cell ss:StyleID="s66"><Data ss:Type="String">TGAGTCCTCAGGTGGTGGGGATGTGGGG</Data><NamedCell
      ss:Name="_FilterDatabase"/></Cell>
    <Cell ss:StyleID="s66"><Data ss:Type="String">T</Data><NamedCell
      ss:Name="_FilterDatabase"/></Cell>
    <Cell ss:StyleID="s66"><Data ss:Type="String">exonic</Data><NamedCell
      ss:Name="_FilterDatabase"/></Cell>
    <Cell ss:StyleID="s66"><Data ss:Type="String">KMT2D</Data><NamedCell
      ss:Name="_FilterDatabase"/></Cell>
    <Cell ss:StyleID="s66"><Data ss:Type="String">nonframeshift deletion</Data><NamedCell
      ss:Name="_FilterDatabase"/></Cell>
    <Cell ss:StyleID="s66"><Data ss:Type="String">exon10</Data><NamedCell
      ss:Name="_FilterDatabase"/></Cell>
    <Cell ss:StyleID="s66"><Data ss:Type="String">p.696_705del</Data><NamedCell
      ss:Name="_FilterDatabase"/></Cell>
    <Cell ss:StyleID="s66"><Data ss:Type="String">c.2088_2114del</Data><NamedCell
      ss:Name="_FilterDatabase"/></Cell>
    <Cell ss:StyleID="s66"><Data ss:Type="String">NA</Data><NamedCell
      ss:Name="_FilterDatabase"/></Cell>
    <Cell ss:StyleID="s66"><Data ss:Type="String">-</Data><NamedCell
      ss:Name="_FilterDatabase"/></Cell>
    <Cell ss:StyleID="s66"><Data ss:Type="String">-</Data><NamedCell
      ss:Name="_FilterDatabase"/></Cell>
    <Cell ss:StyleID="s66"><Data ss:Type="String">0% (0/451)</Data><NamedCell
      ss:Name="_FilterDatabase"/></Cell>
    <Cell ss:StyleID="s66"><Data ss:Type="String">0% (0/344)</Data><NamedCell
      ss:Name="_FilterDatabase"/></Cell>
    <Cell ss:StyleID="s66"><Data ss:Type="String">0% (2/2273)</Data><NamedCell
      ss:Name="_FilterDatabase"/></Cell>
    <Cell ss:StyleID="s66"><Data ss:Type="String">6.9% (72/1046)</Data><NamedCell
      ss:Name="_FilterDatabase"/></Cell>
   </Row>
   <Row ss:AutoFitHeight="0">
    <Cell ss:Index="2"><Data ss:Type="Number">8</Data><NamedCell
      ss:Name="_FilterDatabase"/></Cell>
    <Cell ss:StyleID="s64"><Data ss:Type="Number">2</Data><NamedCell
      ss:Name="_FilterDatabase"/></Cell>
    <Cell ss:StyleID="s65"><Data ss:Type="Number">1</Data><NamedCell
      ss:Name="_FilterDatabase"/></Cell>
    <Cell ss:StyleID="s65"><Data ss:Type="Number">27022939</Data><NamedCell
      ss:Name="_FilterDatabase"/></Cell>
    <Cell ss:StyleID="s65"><Data ss:Type="Number">27022939</Data><NamedCell
      ss:Name="_FilterDatabase"/></Cell>
    <Cell ss:StyleID="s66"><Data ss:Type="String">CCCG</Data><NamedCell
      ss:Name="_FilterDatabase"/></Cell>
    <Cell ss:StyleID="s66"><Data ss:Type="String">C</Data><NamedCell
      ss:Name="_FilterDatabase"/></Cell>
    <Cell ss:StyleID="s66"><Data ss:Type="String">exonic</Data><NamedCell
      ss:Name="_FilterDatabase"/></Cell>
    <Cell ss:StyleID="s66"><Data ss:Type="String">ARID1A</Data><NamedCell
      ss:Name="_FilterDatabase"/></Cell>
    <Cell ss:StyleID="s66"><Data ss:Type="String">nonframeshift deletion</Data><NamedCell
      ss:Name="_FilterDatabase"/></Cell>
    <Cell ss:StyleID="s66"><Data ss:Type="String">exon1</Data><NamedCell
      ss:Name="_FilterDatabase"/></Cell>
    <Cell ss:StyleID="s66"><Data ss:Type="String">p.16_16del</Data><NamedCell
      ss:Name="_FilterDatabase"/></Cell>
    <Cell ss:StyleID="s66"><Data ss:Type="String">c.46_48del</Data><NamedCell
      ss:Name="_FilterDatabase"/></Cell>
    <Cell ss:StyleID="s66"><Data ss:Type="String">NA</Data><NamedCell
      ss:Name="_FilterDatabase"/></Cell>
    <Cell ss:StyleID="s66"><Data ss:Type="String">-</Data><NamedCell
      ss:Name="_FilterDatabase"/></Cell>
    <Cell ss:StyleID="s66"><Data ss:Type="String">-</Data><NamedCell
      ss:Name="_FilterDatabase"/></Cell>
    <Cell ss:StyleID="s66"><Data ss:Type="String">1.8% (1/54)</Data><NamedCell
      ss:Name="_FilterDatabase"/></Cell>
    <Cell ss:StyleID="s66"><Data ss:Type="String">4.7% (1/21)</Data><NamedCell
      ss:Name="_FilterDatabase"/></Cell>
    <Cell ss:StyleID="s66"><Data ss:Type="String">4.1% (3/73)</Data><NamedCell
      ss:Name="_FilterDatabase"/></Cell>
    <Cell ss:StyleID="s66"><Data ss:Type="String">6.2% (19/306)</Data><NamedCell
      ss:Name="_FilterDatabase"/></Cell>
   </Row>
   <Row ss:AutoFitHeight="0">
    <Cell ss:StyleID="s86"><NamedCell ss:Name="_FilterDatabase"/></Cell>
    <Cell><Data ss:Type="Number">11</Data><NamedCell ss:Name="_FilterDatabase"/></Cell>
    <Cell ss:StyleID="s87"><Data ss:Type="Number">3</Data><NamedCell
      ss:Name="_FilterDatabase"/></Cell>
    <Cell ss:StyleID="s68"><Data ss:Type="Number">1</Data><NamedCell
      ss:Name="_FilterDatabase"/></Cell>
    <Cell ss:StyleID="s68"><Data ss:Type="Number">27097801</Data><NamedCell
      ss:Name="_FilterDatabase"/></Cell>
    <Cell ss:StyleID="s68"><Data ss:Type="Number">27097801</Data><NamedCell
      ss:Name="_FilterDatabase"/></Cell>
    <Cell ss:StyleID="s67"><Data ss:Type="String">C</Data><NamedCell
      ss:Name="_FilterDatabase"/></Cell>
    <Cell ss:StyleID="s67"><Data ss:Type="String">T</Data><NamedCell
      ss:Name="_FilterDatabase"/></Cell>
    <Cell ss:StyleID="s67"><Data ss:Type="String">exonic</Data><NamedCell
      ss:Name="_FilterDatabase"/></Cell>
    <Cell ss:StyleID="s67"><Data ss:Type="String">ARID1A</Data><NamedCell
      ss:Name="_FilterDatabase"/></Cell>
    <Cell ss:StyleID="s67"><Data ss:Type="String">synonymous SNV</Data><NamedCell
      ss:Name="_FilterDatabase"/></Cell>
    <Cell ss:StyleID="s67"><Data ss:Type="String">exon12</Data><NamedCell
      ss:Name="_FilterDatabase"/></Cell>
    <Cell ss:StyleID="s67"><Data ss:Type="String">p.I1130I</Data><NamedCell
      ss:Name="_FilterDatabase"/></Cell>
    <Cell ss:StyleID="s67"><Data ss:Type="String">c.C3390T</Data><NamedCell
      ss:Name="_FilterDatabase"/></Cell>
    <Cell ss:StyleID="s67"><Data ss:Type="String">NA</Data><NamedCell
      ss:Name="_FilterDatabase"/></Cell>
    <Cell ss:StyleID="s67"><Data ss:Type="String">-</Data><NamedCell
      ss:Name="_FilterDatabase"/></Cell>
    <Cell ss:StyleID="s67"><Data ss:Type="String">-</Data><NamedCell
      ss:Name="_FilterDatabase"/></Cell>
    <Cell ss:StyleID="s66"><Data ss:Type="String">0% (0/548)</Data><NamedCell
      ss:Name="_FilterDatabase"/></Cell>
    <Cell ss:StyleID="s66"><Data ss:Type="String">0% (0/398)</Data><NamedCell
      ss:Name="_FilterDatabase"/></Cell>
    <Cell ss:StyleID="s66"><Data ss:Type="String">5.4% (45/834)</Data><NamedCell
      ss:Name="_FilterDatabase"/></Cell>
    <Cell ss:StyleID="s67"><Data ss:Type="String">6.1% (36/593)</Data><NamedCell
      ss:Name="_FilterDatabase"/></Cell>
   </Row>
   <Row ss:AutoFitHeight="0" ss:StyleID="s86">
    <Cell ss:Index="2" ss:StyleID="s84"><Data ss:Type="Number">28</Data><NamedCell
      ss:Name="_FilterDatabase"/></Cell>
    <Cell ss:StyleID="s78"><Data ss:Type="Number">3</Data><NamedCell
      ss:Name="_FilterDatabase"/></Cell>
    <Cell ss:StyleID="s72"><Data ss:Type="Number">1</Data><NamedCell
      ss:Name="_FilterDatabase"/></Cell>
    <Cell ss:StyleID="s72"><Data ss:Type="Number">27089676</Data><NamedCell
      ss:Name="_FilterDatabase"/></Cell>
    <Cell ss:StyleID="s72"><Data ss:Type="Number">27089676</Data><NamedCell
      ss:Name="_FilterDatabase"/></Cell>
    <Cell ss:StyleID="s73"><Data ss:Type="String">C</Data><NamedCell
      ss:Name="_FilterDatabase"/></Cell>
    <Cell ss:StyleID="s73"><Data ss:Type="String">T</Data><NamedCell
      ss:Name="_FilterDatabase"/></Cell>
    <Cell ss:StyleID="s73"><Data ss:Type="String">exonic</Data><NamedCell
      ss:Name="_FilterDatabase"/></Cell>
    <Cell ss:StyleID="s73"><Data ss:Type="String">ARID1A</Data><NamedCell
      ss:Name="_FilterDatabase"/></Cell>
    <Cell ss:StyleID="s73"><Data ss:Type="String">stopgain SNV</Data><NamedCell
      ss:Name="_FilterDatabase"/></Cell>
    <Cell ss:StyleID="s73"><Data ss:Type="String">exon8</Data><NamedCell
      ss:Name="_FilterDatabase"/></Cell>
    <Cell ss:StyleID="s73"><Data ss:Type="String">p.Q878X</Data><NamedCell
      ss:Name="_FilterDatabase"/></Cell>
    <Cell ss:StyleID="s73"><Data ss:Type="String">c.C2632T</Data><NamedCell
      ss:Name="_FilterDatabase"/></Cell>
    <Cell ss:StyleID="s73"><Data ss:Type="String">NA</Data><NamedCell
      ss:Name="_FilterDatabase"/></Cell>
    <Cell ss:StyleID="s73"><Data ss:Type="String">COSM251399</Data><NamedCell
      ss:Name="_FilterDatabase"/></Cell>
    <Cell ss:StyleID="s72"><Data ss:Type="Number">3</Data><NamedCell
      ss:Name="_FilterDatabase"/></Cell>
    <Cell ss:StyleID="s73"><Data ss:Type="String">1% (3/486)</Data><NamedCell
      ss:Name="_FilterDatabase"/></Cell>
    <Cell ss:StyleID="s73"><Data ss:Type="String">0% (0/366)</Data><NamedCell
      ss:Name="_FilterDatabase"/></Cell>
    <Cell ss:StyleID="s73"><Data ss:Type="String">7.4% (83/1127)</Data><NamedCell
      ss:Name="_FilterDatabase"/></Cell>
    <Cell ss:StyleID="s73"><Data ss:Type="String">10.6% (80/753)</Data><NamedCell
      ss:Name="_FilterDatabase"/></Cell>
   </Row>
   <Row ss:AutoFitHeight="0" ss:StyleID="s86">
    <Cell ss:Index="2" ss:StyleID="s84"><Data ss:Type="Number">12</Data><NamedCell
      ss:Name="_FilterDatabase"/></Cell>
    <Cell ss:StyleID="s87"><Data ss:Type="Number">3</Data><NamedCell
      ss:Name="_FilterDatabase"/></Cell>
    <Cell ss:StyleID="s68"><Data ss:Type="Number">1</Data><NamedCell
      ss:Name="_FilterDatabase"/></Cell>
    <Cell ss:StyleID="s68"><Data ss:Type="Number">27022939</Data><NamedCell
      ss:Name="_FilterDatabase"/></Cell>
    <Cell ss:StyleID="s68"><Data ss:Type="Number">27022939</Data><NamedCell
      ss:Name="_FilterDatabase"/></Cell>
    <Cell ss:StyleID="s67"><Data ss:Type="String">CCCG</Data><NamedCell
      ss:Name="_FilterDatabase"/></Cell>
    <Cell ss:StyleID="s67"><Data ss:Type="String">C</Data><NamedCell
      ss:Name="_FilterDatabase"/></Cell>
    <Cell ss:StyleID="s67"><Data ss:Type="String">exonic</Data><NamedCell
      ss:Name="_FilterDatabase"/></Cell>
    <Cell ss:StyleID="s67"><Data ss:Type="String">ARID1A</Data><NamedCell
      ss:Name="_FilterDatabase"/></Cell>
    <Cell ss:StyleID="s67"><Data ss:Type="String">nonframeshift deletion</Data><NamedCell
      ss:Name="_FilterDatabase"/></Cell>
    <Cell ss:StyleID="s67"><Data ss:Type="String">exon1</Data><NamedCell
      ss:Name="_FilterDatabase"/></Cell>
    <Cell ss:StyleID="s67"><Data ss:Type="String">p.16_16del</Data><NamedCell
      ss:Name="_FilterDatabase"/></Cell>
    <Cell ss:StyleID="s67"><Data ss:Type="String">c.46_48del</Data><NamedCell
      ss:Name="_FilterDatabase"/></Cell>
    <Cell ss:StyleID="s67"><Data ss:Type="String">NA</Data><NamedCell
      ss:Name="_FilterDatabase"/></Cell>
    <Cell ss:StyleID="s67"><Data ss:Type="String">-</Data><NamedCell
      ss:Name="_FilterDatabase"/></Cell>
    <Cell ss:StyleID="s67"><Data ss:Type="String">-</Data><NamedCell
      ss:Name="_FilterDatabase"/></Cell>
    <Cell ss:StyleID="s66"><Data ss:Type="String">0% (0/56)</Data><NamedCell
      ss:Name="_FilterDatabase"/></Cell>
    <Cell ss:StyleID="s66"><Data ss:Type="String">0% (0/39)</Data><NamedCell
      ss:Name="_FilterDatabase"/></Cell>
    <Cell ss:StyleID="s66"><Data ss:Type="String">5.7% (8/140)</Data><NamedCell
      ss:Name="_FilterDatabase"/></Cell>
    <Cell ss:StyleID="s67"><Data ss:Type="String">4.2% (16/383)</Data><NamedCell
      ss:Name="_FilterDatabase"/></Cell>
   </Row>
   <Row ss:AutoFitHeight="0" ss:StyleID="s86">
    <Cell ss:Index="2" ss:StyleID="s84"><Data ss:Type="Number">14</Data><NamedCell
      ss:Name="_FilterDatabase"/></Cell>
    <Cell ss:StyleID="s69"><Data ss:Type="Number">3</Data><NamedCell
      ss:Name="_FilterDatabase"/></Cell>
    <Cell ss:StyleID="s65"><Data ss:Type="Number">1</Data><NamedCell
      ss:Name="_FilterDatabase"/></Cell>
    <Cell ss:StyleID="s65"><Data ss:Type="Number">27023615</Data><NamedCell
      ss:Name="_FilterDatabase"/></Cell>
    <Cell ss:StyleID="s65"><Data ss:Type="Number">27023615</Data><NamedCell
      ss:Name="_FilterDatabase"/></Cell>
    <Cell ss:StyleID="s66"><Data ss:Type="String">TCCGGCGCGGCGGCG</Data><NamedCell
      ss:Name="_FilterDatabase"/></Cell>
    <Cell ss:StyleID="s66"><Data ss:Type="String">T</Data><NamedCell
      ss:Name="_FilterDatabase"/></Cell>
    <Cell ss:StyleID="s66"><Data ss:Type="String">exonic</Data><NamedCell
      ss:Name="_FilterDatabase"/></Cell>
    <Cell ss:StyleID="s66"><Data ss:Type="String">ARID1A</Data><NamedCell
      ss:Name="_FilterDatabase"/></Cell>
    <Cell ss:StyleID="s66"><Data ss:Type="String">frameshift deletion</Data><NamedCell
      ss:Name="_FilterDatabase"/></Cell>
    <Cell ss:StyleID="s66"><Data ss:Type="String">exon1</Data><NamedCell
      ss:Name="_FilterDatabase"/></Cell>
    <Cell ss:StyleID="s66"><Data ss:Type="String">p.241_245del</Data><NamedCell
      ss:Name="_FilterDatabase"/></Cell>
    <Cell ss:StyleID="s66"><Data ss:Type="String">c.722_735del</Data><NamedCell
      ss:Name="_FilterDatabase"/></Cell>
    <Cell ss:StyleID="s66"><Data ss:Type="String">NA</Data><NamedCell
      ss:Name="_FilterDatabase"/></Cell>
    <Cell ss:StyleID="s66"><Data ss:Type="String">-</Data><NamedCell
      ss:Name="_FilterDatabase"/></Cell>
    <Cell ss:StyleID="s66"><Data ss:Type="String">-</Data><NamedCell
      ss:Name="_FilterDatabase"/></Cell>
    <Cell ss:StyleID="s66"><Data ss:Type="String">0% (0/209)</Data><NamedCell
      ss:Name="_FilterDatabase"/></Cell>
    <Cell ss:StyleID="s66"><Data ss:Type="String">0% (0/142)</Data><NamedCell
      ss:Name="_FilterDatabase"/></Cell>
    <Cell ss:StyleID="s66"><Data ss:Type="String">5.2% (35/677)</Data><NamedCell
      ss:Name="_FilterDatabase"/></Cell>
    <Cell ss:StyleID="s66"><Data ss:Type="String">8.0% (44/550)</Data><NamedCell
      ss:Name="_FilterDatabase"/></Cell>
   </Row>
   <Row ss:AutoFitHeight="0" ss:StyleID="s86">
    <Cell ss:Index="2" ss:StyleID="s84"><Data ss:Type="Number">29</Data><NamedCell
      ss:Name="_FilterDatabase"/></Cell>
    <Cell ss:StyleID="s78"><Data ss:Type="Number">3</Data><NamedCell
      ss:Name="_FilterDatabase"/></Cell>
    <Cell ss:StyleID="s72"><Data ss:Type="Number">3</Data><NamedCell
      ss:Name="_FilterDatabase"/></Cell>
    <Cell ss:StyleID="s72"><Data ss:Type="Number">178936082</Data><NamedCell
      ss:Name="_FilterDatabase"/></Cell>
    <Cell ss:StyleID="s72"><Data ss:Type="Number">178936082</Data><NamedCell
      ss:Name="_FilterDatabase"/></Cell>
    <Cell ss:StyleID="s73"><Data ss:Type="String">G</Data><NamedCell
      ss:Name="_FilterDatabase"/></Cell>
    <Cell ss:StyleID="s73"><Data ss:Type="String">A</Data><NamedCell
      ss:Name="_FilterDatabase"/></Cell>
    <Cell ss:StyleID="s73"><Data ss:Type="String">exonic</Data><NamedCell
      ss:Name="_FilterDatabase"/></Cell>
    <Cell ss:StyleID="s73"><Data ss:Type="String">PIK3CA</Data><NamedCell
      ss:Name="_FilterDatabase"/></Cell>
    <Cell ss:StyleID="s73"><Data ss:Type="String">nonsynonymous SNV</Data><NamedCell
      ss:Name="_FilterDatabase"/></Cell>
    <Cell ss:StyleID="s73"><Data ss:Type="String">exon10</Data><NamedCell
      ss:Name="_FilterDatabase"/></Cell>
    <Cell ss:StyleID="s73"><Data ss:Type="String">p.E542K</Data><NamedCell
      ss:Name="_FilterDatabase"/></Cell>
    <Cell ss:StyleID="s73"><Data ss:Type="String">c.G1624A</Data><NamedCell
      ss:Name="_FilterDatabase"/></Cell>
    <Cell ss:StyleID="s73"><Data ss:Type="String">rs121913273</Data><NamedCell
      ss:Name="_FilterDatabase"/></Cell>
    <Cell ss:StyleID="s73"><Data ss:Type="String">COSM125369</Data><NamedCell
      ss:Name="_FilterDatabase"/></Cell>
    <Cell ss:StyleID="s72"><Data ss:Type="Number">89</Data><NamedCell
      ss:Name="_FilterDatabase"/></Cell>
    <Cell ss:StyleID="s73"><Data ss:Type="String">0% (0/807)</Data><NamedCell
      ss:Name="_FilterDatabase"/></Cell>
    <Cell ss:StyleID="s73"><Data ss:Type="String">0% (0/467)</Data><NamedCell
      ss:Name="_FilterDatabase"/></Cell>
    <Cell ss:StyleID="s73"><Data ss:Type="String">10.0% (104/1044)</Data><NamedCell
      ss:Name="_FilterDatabase"/></Cell>
    <Cell ss:StyleID="s73"><Data ss:Type="String">10.7% (45/420)</Data><NamedCell
      ss:Name="_FilterDatabase"/></Cell>
   </Row>
   <Row ss:AutoFitHeight="0" ss:StyleID="s86">
    <Cell ss:Index="2" ss:StyleID="s84"><Data ss:Type="Number">13</Data><NamedCell
      ss:Name="_FilterDatabase"/></Cell>
    <Cell ss:StyleID="s69"><Data ss:Type="Number">3</Data><NamedCell
      ss:Name="_FilterDatabase"/></Cell>
    <Cell ss:StyleID="s65"><Data ss:Type="Number">12</Data><NamedCell
      ss:Name="_FilterDatabase"/></Cell>
    <Cell ss:StyleID="s65"><Data ss:Type="Number">49437700</Data><NamedCell
      ss:Name="_FilterDatabase"/></Cell>
    <Cell ss:StyleID="s65"><Data ss:Type="Number">49437700</Data><NamedCell
      ss:Name="_FilterDatabase"/></Cell>
    <Cell ss:StyleID="s66"><Data ss:Type="String">C</Data><NamedCell
      ss:Name="_FilterDatabase"/></Cell>
    <Cell ss:StyleID="s66"><Data ss:Type="String">T</Data><NamedCell
      ss:Name="_FilterDatabase"/></Cell>
    <Cell ss:StyleID="s66"><Data ss:Type="String">exonic</Data><NamedCell
      ss:Name="_FilterDatabase"/></Cell>
    <Cell ss:StyleID="s66"><Data ss:Type="String">KMT2D</Data><NamedCell
      ss:Name="_FilterDatabase"/></Cell>
    <Cell ss:StyleID="s66"><Data ss:Type="String">nonsynonymous SNV</Data><NamedCell
      ss:Name="_FilterDatabase"/></Cell>
    <Cell ss:StyleID="s66"><Data ss:Type="String">exon22</Data><NamedCell
      ss:Name="_FilterDatabase"/></Cell>
    <Cell ss:StyleID="s66"><Data ss:Type="String">p.R1757Q</Data><NamedCell
      ss:Name="_FilterDatabase"/></Cell>
    <Cell ss:StyleID="s66"><Data ss:Type="String">c.G5270A</Data><NamedCell
      ss:Name="_FilterDatabase"/></Cell>
    <Cell ss:StyleID="s66"><Data ss:Type="String">NA</Data><NamedCell
      ss:Name="_FilterDatabase"/></Cell>
    <Cell ss:StyleID="s66"><Data ss:Type="String">-</Data><NamedCell
      ss:Name="_FilterDatabase"/></Cell>
    <Cell ss:StyleID="s66"><Data ss:Type="String">-</Data><NamedCell
      ss:Name="_FilterDatabase"/></Cell>
    <Cell ss:StyleID="s66"><Data ss:Type="String">0% (1/856)</Data><NamedCell
      ss:Name="_FilterDatabase"/></Cell>
    <Cell ss:StyleID="s66"><Data ss:Type="String">0% (0/622)</Data><NamedCell
      ss:Name="_FilterDatabase"/></Cell>
    <Cell ss:StyleID="s66"><Data ss:Type="String">11.9% (89/749)</Data><NamedCell
      ss:Name="_FilterDatabase"/></Cell>
    <Cell ss:StyleID="s66"><Data ss:Type="String">6.3% (43/686)</Data><NamedCell
      ss:Name="_FilterDatabase"/></Cell>
    <Cell ss:StyleID="s88"/>
   </Row>
   <Row ss:AutoFitHeight="0" ss:StyleID="s86">
    <Cell ss:StyleID="s84"><NamedCell ss:Name="_FilterDatabase"/></Cell>
    <Cell ss:StyleID="s84"><Data ss:Type="Number">16</Data><NamedCell
      ss:Name="_FilterDatabase"/></Cell>
    <Cell ss:StyleID="s69"><Data ss:Type="Number">4</Data><NamedCell
      ss:Name="_FilterDatabase"/></Cell>
    <Cell ss:StyleID="s75"><Data ss:Type="Number">17</Data><NamedCell
      ss:Name="_FilterDatabase"/></Cell>
    <Cell ss:StyleID="s75"><Data ss:Type="Number">7576642</Data><NamedCell
      ss:Name="_FilterDatabase"/></Cell>
    <Cell ss:StyleID="s75"><Data ss:Type="Number">7576642</Data><NamedCell
      ss:Name="_FilterDatabase"/></Cell>
    <Cell ss:StyleID="s75"><Data ss:Type="String">G</Data><NamedCell
      ss:Name="_FilterDatabase"/></Cell>
    <Cell ss:StyleID="s75"><Data ss:Type="String">C</Data><NamedCell
      ss:Name="_FilterDatabase"/></Cell>
    <Cell ss:StyleID="s75"><Data ss:Type="String">exonic</Data><NamedCell
      ss:Name="_FilterDatabase"/></Cell>
    <Cell ss:StyleID="s75"><Data ss:Type="String">TP53</Data><NamedCell
      ss:Name="_FilterDatabase"/></Cell>
    <Cell ss:StyleID="s75"><Data ss:Type="String">nonsynonymous SNV</Data><NamedCell
      ss:Name="_FilterDatabase"/></Cell>
    <Cell ss:StyleID="s75"><Data ss:Type="String">exon6</Data><NamedCell
      ss:Name="_FilterDatabase"/></Cell>
    <Cell ss:StyleID="s75"><Data ss:Type="String">p.Q205E</Data><NamedCell
      ss:Name="_FilterDatabase"/></Cell>
    <Cell ss:StyleID="s75"><Data ss:Type="String">c.C613G</Data><NamedCell
      ss:Name="_FilterDatabase"/></Cell>
    <Cell ss:StyleID="s75"><Data ss:Type="String">NA</Data><NamedCell
      ss:Name="_FilterDatabase"/></Cell>
    <Cell ss:StyleID="s75"><Data ss:Type="String">-</Data><NamedCell
      ss:Name="_FilterDatabase"/></Cell>
    <Cell ss:StyleID="s75"><Data ss:Type="String">-</Data><NamedCell
      ss:Name="_FilterDatabase"/></Cell>
    <Cell ss:StyleID="s75"><Data ss:Type="String">1.5% (5/314)</Data><NamedCell
      ss:Name="_FilterDatabase"/></Cell>
    <Cell ss:StyleID="s75"><Data ss:Type="String">0% (0/178)</Data><NamedCell
      ss:Name="_FilterDatabase"/></Cell>
    <Cell ss:StyleID="s75"><Data ss:Type="String">5.0% (7/1414)</Data><NamedCell
      ss:Name="_FilterDatabase"/></Cell>
    <Cell ss:StyleID="s66"><Data ss:Type="String">3.9% (59/1531)</Data><NamedCell
      ss:Name="_FilterDatabase"/></Cell>
   </Row>
   <Row ss:AutoFitHeight="0">
    <Cell ss:Index="2"><Data ss:Type="Number">24</Data><NamedCell
      ss:Name="_FilterDatabase"/></Cell>
    <Cell ss:StyleID="s69"><Data ss:Type="Number">6</Data><NamedCell
      ss:Name="_FilterDatabase"/></Cell>
    <Cell ss:StyleID="s65"><Data ss:Type="Number">13</Data><NamedCell
      ss:Name="_FilterDatabase"/></Cell>
    <Cell ss:StyleID="s65"><Data ss:Type="Number">49047515</Data><NamedCell
      ss:Name="_FilterDatabase"/></Cell>
    <Cell ss:StyleID="s65"><Data ss:Type="Number">49047515</Data><NamedCell
      ss:Name="_FilterDatabase"/></Cell>
    <Cell ss:StyleID="s66"><Data ss:Type="String">G</Data><NamedCell
      ss:Name="_FilterDatabase"/></Cell>
    <Cell ss:StyleID="s66"><Data ss:Type="String">T</Data><NamedCell
      ss:Name="_FilterDatabase"/></Cell>
    <Cell ss:StyleID="s66"><Data ss:Type="String">exonic</Data><NamedCell
      ss:Name="_FilterDatabase"/></Cell>
    <Cell ss:StyleID="s66"><Data ss:Type="String">RB1</Data><NamedCell
      ss:Name="_FilterDatabase"/></Cell>
    <Cell ss:StyleID="s66"><Data ss:Type="String">stopgain SNV</Data><NamedCell
      ss:Name="_FilterDatabase"/></Cell>
    <Cell ss:StyleID="s66"><Data ss:Type="String">exon24</Data><NamedCell
      ss:Name="_FilterDatabase"/></Cell>
    <Cell ss:StyleID="s66"><Data ss:Type="String">p.E837X</Data><NamedCell
      ss:Name="_FilterDatabase"/></Cell>
    <Cell ss:StyleID="s66"><Data ss:Type="String">c.G2509T</Data><NamedCell
      ss:Name="_FilterDatabase"/></Cell>
    <Cell ss:StyleID="s66"><Data ss:Type="String">NA</Data><NamedCell
      ss:Name="_FilterDatabase"/></Cell>
    <Cell ss:StyleID="s66"><Data ss:Type="String">-</Data><NamedCell
      ss:Name="_FilterDatabase"/></Cell>
    <Cell ss:StyleID="s66"><Data ss:Type="String">-</Data><NamedCell
      ss:Name="_FilterDatabase"/></Cell>
    <Cell ss:StyleID="s73"><Data ss:Type="String">0% (0/312)</Data><NamedCell
      ss:Name="_FilterDatabase"/></Cell>
    <Cell ss:StyleID="s66"><Data ss:Type="String">0% (0/299)</Data><NamedCell
      ss:Name="_FilterDatabase"/></Cell>
    <Cell ss:StyleID="s73"><Data ss:Type="String">14.7% (106/722)</Data><NamedCell
      ss:Name="_FilterDatabase"/></Cell>
    <Cell ss:StyleID="s73"><Data ss:Type="String">10.9% (145/1331)</Data><NamedCell
      ss:Name="_FilterDatabase"/></Cell>
   </Row>
   <Row ss:AutoFitHeight="0">
    <Cell ss:Index="2"><Data ss:Type="Number">23</Data><NamedCell
      ss:Name="_FilterDatabase"/></Cell>
    <Cell ss:StyleID="s69"><Data ss:Type="Number">6</Data><NamedCell
      ss:Name="_FilterDatabase"/></Cell>
    <Cell ss:StyleID="s65"><Data ss:Type="Number">13</Data><NamedCell
      ss:Name="_FilterDatabase"/></Cell>
    <Cell ss:StyleID="s65"><Data ss:Type="Number">48955524</Data><NamedCell
      ss:Name="_FilterDatabase"/></Cell>
    <Cell ss:StyleID="s65"><Data ss:Type="Number">48955524</Data><NamedCell
      ss:Name="_FilterDatabase"/></Cell>
    <Cell ss:StyleID="s66"><Data ss:Type="String">T</Data><NamedCell
      ss:Name="_FilterDatabase"/></Cell>
    <Cell ss:StyleID="s66"><Data ss:Type="String">TA</Data><NamedCell
      ss:Name="_FilterDatabase"/></Cell>
    <Cell ss:StyleID="s66"><Data ss:Type="String">exonic</Data><NamedCell
      ss:Name="_FilterDatabase"/></Cell>
    <Cell ss:StyleID="s66"><Data ss:Type="String">RB1</Data><NamedCell
      ss:Name="_FilterDatabase"/></Cell>
    <Cell ss:StyleID="s66"><Data ss:Type="String">frameshift insertion</Data><NamedCell
      ss:Name="_FilterDatabase"/></Cell>
    <Cell ss:StyleID="s66"><Data ss:Type="String">exon17</Data><NamedCell
      ss:Name="_FilterDatabase"/></Cell>
    <Cell ss:StyleID="s66"><Data ss:Type="String">p.I547fs</Data><NamedCell
      ss:Name="_FilterDatabase"/></Cell>
    <Cell ss:StyleID="s66"><Data ss:Type="String">c.1641dupA</Data><NamedCell
      ss:Name="_FilterDatabase"/></Cell>
    <Cell ss:StyleID="s66"><Data ss:Type="String">NA</Data><NamedCell
      ss:Name="_FilterDatabase"/></Cell>
    <Cell ss:StyleID="s66"><Data ss:Type="String">-</Data><NamedCell
      ss:Name="_FilterDatabase"/></Cell>
    <Cell ss:StyleID="s66"><Data ss:Type="String">-</Data><NamedCell
      ss:Name="_FilterDatabase"/></Cell>
    <Cell ss:StyleID="s75"><Data ss:Type="String">0% (0/870)</Data><NamedCell
      ss:Name="_FilterDatabase"/></Cell>
    <Cell ss:StyleID="s75"><Data ss:Type="String">0% (0/762)</Data><NamedCell
      ss:Name="_FilterDatabase"/></Cell>
    <Cell ss:StyleID="s75"><Data ss:Type="String">12.7% (207/1630)</Data><NamedCell
      ss:Name="_FilterDatabase"/></Cell>
    <Cell ss:StyleID="s66"><Data ss:Type="String">4.8% (165/3434)</Data><NamedCell
      ss:Name="_FilterDatabase"/></Cell>
   </Row>
   <Row ss:AutoFitHeight="0">
    <Cell ss:Index="4" ss:StyleID="s89"><NamedCell ss:Name="_FilterDatabase"/></Cell>
    <Cell ss:StyleID="s89"><NamedCell ss:Name="_FilterDatabase"/></Cell>
    <Cell ss:StyleID="s89"><NamedCell ss:Name="_FilterDatabase"/></Cell>
    <Cell ss:StyleID="s90"><NamedCell ss:Name="_FilterDatabase"/></Cell>
    <Cell ss:StyleID="s90"><NamedCell ss:Name="_FilterDatabase"/></Cell>
    <Cell ss:StyleID="s90"><NamedCell ss:Name="_FilterDatabase"/></Cell>
    <Cell ss:StyleID="s90"><NamedCell ss:Name="_FilterDatabase"/></Cell>
    <Cell ss:StyleID="s90"><NamedCell ss:Name="_FilterDatabase"/></Cell>
    <Cell ss:StyleID="s90"><NamedCell ss:Name="_FilterDatabase"/></Cell>
    <Cell ss:StyleID="s90"><NamedCell ss:Name="_FilterDatabase"/></Cell>
    <Cell ss:StyleID="s90"><NamedCell ss:Name="_FilterDatabase"/></Cell>
    <Cell ss:StyleID="s90"><NamedCell ss:Name="_FilterDatabase"/></Cell>
    <Cell ss:StyleID="s90"><NamedCell ss:Name="_FilterDatabase"/></Cell>
    <Cell ss:StyleID="s89"><NamedCell ss:Name="_FilterDatabase"/></Cell>
    <Cell ss:StyleID="s90"><NamedCell ss:Name="_FilterDatabase"/></Cell>
    <Cell ss:StyleID="s90"><NamedCell ss:Name="_FilterDatabase"/></Cell>
    <Cell ss:Index="21" ss:StyleID="s90"><NamedCell ss:Name="_FilterDatabase"/></Cell>
   </Row>
   <Row ss:AutoFitHeight="0">
    <Cell ss:Index="4" ss:StyleID="s89"><NamedCell ss:Name="_FilterDatabase"/></Cell>
    <Cell ss:StyleID="s89"><NamedCell ss:Name="_FilterDatabase"/></Cell>
    <Cell ss:StyleID="s89"><NamedCell ss:Name="_FilterDatabase"/></Cell>
    <Cell ss:StyleID="s90"><NamedCell ss:Name="_FilterDatabase"/></Cell>
    <Cell ss:StyleID="s90"><NamedCell ss:Name="_FilterDatabase"/></Cell>
    <Cell ss:StyleID="s90"><NamedCell ss:Name="_FilterDatabase"/></Cell>
    <Cell ss:StyleID="s90"><NamedCell ss:Name="_FilterDatabase"/></Cell>
    <Cell ss:StyleID="s90"><NamedCell ss:Name="_FilterDatabase"/></Cell>
    <Cell ss:StyleID="s90"><NamedCell ss:Name="_FilterDatabase"/></Cell>
    <Cell ss:StyleID="s90"><NamedCell ss:Name="_FilterDatabase"/></Cell>
    <Cell ss:StyleID="s90"><NamedCell ss:Name="_FilterDatabase"/></Cell>
    <Cell ss:StyleID="s90"><NamedCell ss:Name="_FilterDatabase"/></Cell>
    <Cell ss:StyleID="s90"><NamedCell ss:Name="_FilterDatabase"/></Cell>
    <Cell ss:StyleID="s89"><NamedCell ss:Name="_FilterDatabase"/></Cell>
    <Cell ss:StyleID="s90"><NamedCell ss:Name="_FilterDatabase"/></Cell>
    <Cell ss:StyleID="s90"><NamedCell ss:Name="_FilterDatabase"/></Cell>
    <Cell ss:StyleID="s90"><NamedCell ss:Name="_FilterDatabase"/></Cell>
    <Cell ss:StyleID="s90"><NamedCell ss:Name="_FilterDatabase"/></Cell>
   </Row>
   <Row ss:Index="18" ss:AutoFitHeight="0">
    <Cell ss:Index="18" ss:StyleID="s91"/>
    <Cell ss:StyleID="s88"/>
   </Row>
   <Row ss:AutoFitHeight="0">
    <Cell ss:Index="18" ss:StyleID="s91"/>
    <Cell ss:StyleID="s91"/>
   </Row>
   <Row ss:AutoFitHeight="0">
    <Cell ss:Index="18" ss:StyleID="s88"/>
    <Cell ss:StyleID="s91"/>
   </Row>
   <Row ss:AutoFitHeight="0">
    <Cell ss:Index="19" ss:StyleID="s88"/>
   </Row>
   <Row ss:AutoFitHeight="0">
    <Cell ss:Index="18" ss:StyleID="s92"/>
    <Cell ss:StyleID="s88"/>
   </Row>
   <Row ss:AutoFitHeight="0">
    <Cell ss:Index="18" ss:StyleID="s92"/>
    <Cell ss:StyleID="s88"/>
   </Row>
   <Row ss:AutoFitHeight="0">
    <Cell ss:Index="11" ss:StyleID="s92"/>
    <Cell ss:Index="18" ss:StyleID="s90"/>
    <Cell ss:StyleID="s88"/>
   </Row>
   <Row ss:AutoFitHeight="0">
    <Cell ss:Index="11" ss:StyleID="s88"/>
    <Cell ss:Index="18" ss:StyleID="s90"/>
    <Cell ss:StyleID="s90"/>
   </Row>
   <Row ss:AutoFitHeight="0">
    <Cell ss:Index="11" ss:StyleID="s88"/>
    <Cell ss:Index="18" ss:StyleID="s90"/>
    <Cell ss:StyleID="s90"/>
   </Row>
   <Row ss:AutoFitHeight="0">
    <Cell ss:Index="11" ss:StyleID="s88"/>
    <Cell ss:Index="19" ss:StyleID="s90"/>
   </Row>
   <Row ss:AutoFitHeight="0">
    <Cell ss:Index="11" ss:StyleID="s90"/>
   </Row>
   <Row ss:AutoFitHeight="0">
    <Cell ss:Index="11" ss:StyleID="s90"/>
   </Row>
   <Row ss:AutoFitHeight="0">
    <Cell ss:Index="11" ss:StyleID="s90"/>
   </Row>
   <Row ss:AutoFitHeight="0">
    <Cell ss:Index="11" ss:StyleID="s88"/>
   </Row>
   <Row ss:AutoFitHeight="0">
    <Cell ss:Index="11" ss:StyleID="s88"/>
   </Row>
   <Row ss:AutoFitHeight="0">
    <Cell ss:Index="11" ss:StyleID="s88"/>
   </Row>
   <Row ss:AutoFitHeight="0">
    <Cell ss:Index="11" ss:StyleID="s88"/>
   </Row>
   <Row ss:AutoFitHeight="0">
    <Cell ss:Index="11" ss:StyleID="s88"/>
   </Row>
   <Row ss:AutoFitHeight="0">
    <Cell ss:Index="11" ss:StyleID="s88"/>
   </Row>
   <Row ss:AutoFitHeight="0">
    <Cell ss:Index="11" ss:StyleID="s90"/>
   </Row>
   <Row ss:AutoFitHeight="0">
    <Cell ss:Index="11" ss:StyleID="s88"/>
   </Row>
   <Row ss:AutoFitHeight="0">
    <Cell ss:Index="11" ss:StyleID="s92"/>
   </Row>
   <Row ss:AutoFitHeight="0">
    <Cell ss:Index="11" ss:StyleID="s90"/>
   </Row>
  </Table>
  <WorksheetOptions xmlns="urn:schemas-microsoft-com:office:excel">
   <PageSetup>
    <Header x:Margin="0.3"/>
    <Footer x:Margin="0.3"/>
    <PageMargins x:Bottom="0.75" x:Left="0.7" x:Right="0.7" x:Top="0.75"/>
   </PageSetup>
   <Unsynced/>
   <Print>
    <ValidPrinterInfo/>
    <PaperSizeIndex>9</PaperSizeIndex>
    <VerticalResolution>0</VerticalResolution>
   </Print>
   <Zoom>90</Zoom>
   <Selected/>
   <LeftColumnVisible>2</LeftColumnVisible>
   <Panes>
    <Pane>
     <Number>3</Number>
     <ActiveRow>25</ActiveRow>
     <ActiveCol>6</ActiveCol>
    </Pane>
   </Panes>
   <ProtectObjects>False</ProtectObjects>
   <ProtectScenarios>False</ProtectScenarios>
  </WorksheetOptions>
  <AutoFilter x:Range="R3C1:R16C21"
   xmlns="urn:schemas-microsoft-com:office:excel">
  </AutoFilter>
 </Worksheet>
 <Worksheet ss:Name="Table S6">
  <Names>
   <NamedRange ss:Name="_FilterDatabase" ss:RefersTo="='Table S6'!R3C1:R436C259"
    ss:Hidden="1"/>
  </Names>
  <Table ss:ExpandedColumnCount="259" ss:ExpandedRowCount="436" x:FullColumns="1"
   x:FullRows="1" ss:DefaultColumnWidth="54" ss:DefaultRowHeight="16.5">
   <Column ss:Index="2" ss:AutoFitWidth="0" ss:Width="82.5"/>
   <Column ss:AutoFitWidth="0" ss:Width="68.25"/>
   <Column ss:Width="57"/>
   <Column ss:Width="63"/>
   <Column ss:AutoFitWidth="0" ss:Width="98.25"/>
   <Column ss:StyleID="s93" ss:AutoFitWidth="0" ss:Width="232.5"/>
   <Column ss:StyleID="s93" ss:AutoFitWidth="0" ss:Width="186.75"/>
   <Column ss:StyleID="s94" ss:AutoFitWidth="0" ss:Width="171.75" ss:Span="4"/>
   <Row ss:AutoFitHeight="0">
    <Cell><Data ss:Type="String">Supplementary Table S6. Copy number profiling of tumor tissue and matched urinary cell free and exosomal DNA in 9 patients with urinary bladder cancer.</Data></Cell>
   </Row>
   <Row ss:Index="3" ss:AutoFitHeight="0">
    <Cell ss:StyleID="s95"><Data ss:Type="String">No</Data><NamedCell
      ss:Name="_FilterDatabase"/></Cell>
    <Cell ss:StyleID="s95"><Data ss:Type="String">SAMPLE_NAME</Data><NamedCell
      ss:Name="_FilterDatabase"/></Cell>
    <Cell ss:StyleID="s95"><Data ss:Type="String">CHROMOSOME</Data><NamedCell
      ss:Name="_FilterDatabase"/></Cell>
    <Cell ss:StyleID="s95"><Data ss:Type="String">START</Data><NamedCell
      ss:Name="_FilterDatabase"/></Cell>
    <Cell ss:StyleID="s95"><Data ss:Type="String">STOP</Data><NamedCell
      ss:Name="_FilterDatabase"/></Cell>
    <Cell ss:StyleID="s95"><Data ss:Type="String">LOG2_RATIO_MEAN</Data><NamedCell
      ss:Name="_FilterDatabase"/></Cell>
    <Cell ss:StyleID="s95"><Data ss:Type="String">COMSIC cancer gene</Data><NamedCell
      ss:Name="_FilterDatabase"/></Cell>
    <Cell ss:StyleID="s95"><Data ss:Type="String">TCGA bladder cancer gene</Data><NamedCell
      ss:Name="_FilterDatabase"/></Cell>
    <Cell ss:StyleID="s96"><NamedCell ss:Name="_FilterDatabase"/></Cell>
    <Cell ss:StyleID="s96"><NamedCell ss:Name="_FilterDatabase"/></Cell>
    <Cell ss:StyleID="s96"><NamedCell ss:Name="_FilterDatabase"/></Cell>
    <Cell ss:StyleID="s96"><NamedCell ss:Name="_FilterDatabase"/></Cell>
    <Cell ss:StyleID="s96"><NamedCell ss:Name="_FilterDatabase"/></Cell>
    <Cell ss:StyleID="s97"><NamedCell ss:Name="_FilterDatabase"/></Cell>
    <Cell ss:StyleID="s97"><NamedCell ss:Name="_FilterDatabase"/></Cell>
    <Cell ss:StyleID="s97"><NamedCell ss:Name="_FilterDatabase"/></Cell>
    <Cell ss:StyleID="s97"><NamedCell ss:Name="_FilterDatabase"/></Cell>
    <Cell ss:StyleID="s97"><NamedCell ss:Name="_FilterDatabase"/></Cell>
    <Cell ss:StyleID="s97"><NamedCell ss:Name="_FilterDatabase"/></Cell>
    <Cell ss:StyleID="s97"><NamedCell ss:Name="_FilterDatabase"/></Cell>
    <Cell ss:StyleID="s97"><NamedCell ss:Name="_FilterDatabase"/></Cell>
    <Cell ss:StyleID="s97"><NamedCell ss:Name="_FilterDatabase"/></Cell>
    <Cell ss:StyleID="s97"><NamedCell ss:Name="_FilterDatabase"/></Cell>
    <Cell ss:StyleID="s97"><NamedCell ss:Name="_FilterDatabase"/></Cell>
    <Cell ss:StyleID="s97"><NamedCell ss:Name="_FilterDatabase"/></Cell>
    <Cell ss:StyleID="s97"><NamedCell ss:Name="_FilterDatabase"/></Cell>
    <Cell ss:StyleID="s97"><NamedCell ss:Name="_FilterDatabase"/></Cell>
    <Cell ss:StyleID="s97"><NamedCell ss:Name="_FilterDatabase"/></Cell>
    <Cell ss:StyleID="s97"><NamedCell ss:Name="_FilterDatabase"/></Cell>
    <Cell ss:StyleID="s97"><NamedCell ss:Name="_FilterDatabase"/></Cell>
    <Cell ss:StyleID="s97"><NamedCell ss:Name="_FilterDatabase"/></Cell>
    <Cell ss:StyleID="s97"><NamedCell ss:Name="_FilterDatabase"/></Cell>
    <Cell ss:StyleID="s97"><NamedCell ss:Name="_FilterDatabase"/></Cell>
    <Cell ss:StyleID="s97"><NamedCell ss:Name="_FilterDatabase"/></Cell>
    <Cell ss:StyleID="s97"><NamedCell ss:Name="_FilterDatabase"/></Cell>
    <Cell ss:StyleID="s97"><NamedCell ss:Name="_FilterDatabase"/></Cell>
    <Cell ss:StyleID="s97"><NamedCell ss:Name="_FilterDatabase"/></Cell>
    <Cell ss:StyleID="s97"><NamedCell ss:Name="_FilterDatabase"/></Cell>
    <Cell ss:StyleID="s97"><NamedCell ss:Name="_FilterDatabase"/></Cell>
    <Cell ss:StyleID="s97"><NamedCell ss:Name="_FilterDatabase"/></Cell>
    <Cell ss:StyleID="s97"><NamedCell ss:Name="_FilterDatabase"/></Cell>
    <Cell ss:StyleID="s97"><NamedCell ss:Name="_FilterDatabase"/></Cell>
    <Cell ss:StyleID="s97"><NamedCell ss:Name="_FilterDatabase"/></Cell>
    <Cell ss:StyleID="s97"><NamedCell ss:Name="_FilterDatabase"/></Cell>
    <Cell ss:StyleID="s97"><NamedCell ss:Name="_FilterDatabase"/></Cell>
    <Cell ss:StyleID="s97"><NamedCell ss:Name="_FilterDatabase"/></Cell>
    <Cell ss:StyleID="s97"><NamedCell ss:Name="_FilterDatabase"/></Cell>
    <Cell ss:StyleID="s97"><NamedCell ss:Name="_FilterDatabase"/></Cell>
    <Cell ss:StyleID="s97"><NamedCell ss:Name="_FilterDatabase"/></Cell>
    <Cell ss:StyleID="s97"><NamedCell ss:Name="_FilterDatabase"/></Cell>
    <Cell ss:StyleID="s97"><NamedCell ss:Name="_FilterDatabase"/></Cell>
    <Cell ss:StyleID="s97"><NamedCell ss:Name="_FilterDatabase"/></Cell>
    <Cell ss:StyleID="s97"><NamedCell ss:Name="_FilterDatabase"/></Cell>
    <Cell ss:StyleID="s97"><NamedCell ss:Name="_FilterDatabase"/></Cell>
    <Cell ss:StyleID="s97"><NamedCell ss:Name="_FilterDatabase"/></Cell>
    <Cell ss:StyleID="s97"><NamedCell ss:Name="_FilterDatabase"/></Cell>
    <Cell ss:StyleID="s97"><NamedCell ss:Name="_FilterDatabase"/></Cell>
    <Cell ss:StyleID="s97"><NamedCell ss:Name="_FilterDatabase"/></Cell>
    <Cell ss:StyleID="s97"><NamedCell ss:Name="_FilterDatabase"/></Cell>
    <Cell ss:StyleID="s97"><NamedCell ss:Name="_FilterDatabase"/></Cell>
    <Cell ss:StyleID="s97"><NamedCell ss:Name="_FilterDatabase"/></Cell>
    <Cell ss:StyleID="s97"><NamedCell ss:Name="_FilterDatabase"/></Cell>
    <Cell ss:StyleID="s97"><NamedCell ss:Name="_FilterDatabase"/></Cell>
    <Cell ss:StyleID="s97"><NamedCell ss:Name="_FilterDatabase"/></Cell>
    <Cell ss:StyleID="s97"><NamedCell ss:Name="_FilterDatabase"/></Cell>
    <Cell ss:StyleID="s97"><NamedCell ss:Name="_FilterDatabase"/></Cell>
    <Cell ss:StyleID="s97"><NamedCell ss:Name="_FilterDatabase"/></Cell>
    <Cell ss:StyleID="s97"><NamedCell ss:Name="_FilterDatabase"/></Cell>
    <Cell ss:StyleID="s97"><NamedCell ss:Name="_FilterDatabase"/></Cell>
    <Cell ss:StyleID="s97"><NamedCell ss:Name="_FilterDatabase"/></Cell>
    <Cell ss:StyleID="s97"><NamedCell ss:Name="_FilterDatabase"/></Cell>
    <Cell ss:StyleID="s97"><NamedCell ss:Name="_FilterDatabase"/></Cell>
    <Cell ss:StyleID="s97"><NamedCell ss:Name="_FilterDatabase"/></Cell>
    <Cell ss:StyleID="s97"><NamedCell ss:Name="_FilterDatabase"/></Cell>
    <Cell ss:StyleID="s97"><NamedCell ss:Name="_FilterDatabase"/></Cell>
    <Cell ss:StyleID="s97"><NamedCell ss:Name="_FilterDatabase"/></Cell>
    <Cell ss:StyleID="s97"><NamedCell ss:Name="_FilterDatabase"/></Cell>
    <Cell ss:StyleID="s97"><NamedCell ss:Name="_FilterDatabase"/></Cell>
    <Cell ss:StyleID="s97"><NamedCell ss:Name="_FilterDatabase"/></Cell>
    <Cell ss:StyleID="s97"><NamedCell ss:Name="_FilterDatabase"/></Cell>
    <Cell ss:StyleID="s97"><NamedCell ss:Name="_FilterDatabase"/></Cell>
    <Cell ss:StyleID="s97"><NamedCell ss:Name="_FilterDatabase"/></Cell>
    <Cell ss:StyleID="s97"><NamedCell ss:Name="_FilterDatabase"/></Cell>
    <Cell ss:StyleID="s97"><NamedCell ss:Name="_FilterDatabase"/></Cell>
    <Cell ss:StyleID="s97"><NamedCell ss:Name="_FilterDatabase"/></Cell>
    <Cell ss:StyleID="s97"><NamedCell ss:Name="_FilterDatabase"/></Cell>
    <Cell ss:StyleID="s97"><NamedCell ss:Name="_FilterDatabase"/></Cell>
    <Cell ss:StyleID="s97"><NamedCell ss:Name="_FilterDatabase"/></Cell>
    <Cell ss:StyleID="s97"><NamedCell ss:Name="_FilterDatabase"/></Cell>
    <Cell ss:StyleID="s97"><NamedCell ss:Name="_FilterDatabase"/></Cell>
    <Cell ss:StyleID="s97"><NamedCell ss:Name="_FilterDatabase"/></Cell>
    <Cell ss:StyleID="s97"><NamedCell ss:Name="_FilterDatabase"/></Cell>
    <Cell ss:StyleID="s97"><NamedCell ss:Name="_FilterDatabase"/></Cell>
    <Cell ss:StyleID="s97"><NamedCell ss:Name="_FilterDatabase"/></Cell>
    <Cell ss:StyleID="s97"><NamedCell ss:Name="_FilterDatabase"/></Cell>
    <Cell ss:StyleID="s97"><NamedCell ss:Name="_FilterDatabase"/></Cell>
    <Cell ss:StyleID="s97"><NamedCell ss:Name="_FilterDatabase"/></Cell>
    <Cell ss:StyleID="s97"><NamedCell ss:Name="_FilterDatabase"/></Cell>
    <Cell ss:StyleID="s97"><NamedCell ss:Name="_FilterDatabase"/></Cell>
    <Cell ss:StyleID="s97"><NamedCell ss:Name="_FilterDatabase"/></Cell>
    <Cell ss:StyleID="s97"><NamedCell ss:Name="_FilterDatabase"/></Cell>
    <Cell ss:StyleID="s97"><NamedCell ss:Name="_FilterDatabase"/></Cell>
    <Cell ss:StyleID="s97"><NamedCell ss:Name="_FilterDatabase"/></Cell>
    <Cell ss:StyleID="s97"><NamedCell ss:Name="_FilterDatabase"/></Cell>
    <Cell ss:StyleID="s97"><NamedCell ss:Name="_FilterDatabase"/></Cell>
    <Cell ss:StyleID="s97"><NamedCell ss:Name="_FilterDatabase"/></Cell>
    <Cell ss:StyleID="s97"><NamedCell ss:Name="_FilterDatabase"/></Cell>
    <Cell ss:StyleID="s97"><NamedCell ss:Name="_FilterDatabase"/></Cell>
    <Cell ss:StyleID="s97"><NamedCell ss:Name="_FilterDatabase"/></Cell>
    <Cell ss:StyleID="s97"><NamedCell ss:Name="_FilterDatabase"/></Cell>
    <Cell ss:StyleID="s97"><NamedCell ss:Name="_FilterDatabase"/></Cell>
    <Cell ss:StyleID="s97"><NamedCell ss:Name="_FilterDatabase"/></Cell>
    <Cell ss:StyleID="s97"><NamedCell ss:Name="_FilterDatabase"/></Cell>
    <Cell ss:StyleID="s97"><NamedCell ss:Name="_FilterDatabase"/></Cell>
    <Cell ss:StyleID="s97"><NamedCell ss:Name="_FilterDatabase"/></Cell>
    <Cell ss:StyleID="s97"><NamedCell ss:Name="_FilterDatabase"/></Cell>
    <Cell ss:StyleID="s97"><NamedCell ss:Name="_FilterDatabase"/></Cell>
    <Cell ss:StyleID="s97"><NamedCell ss:Name="_FilterDatabase"/></Cell>
    <Cell ss:StyleID="s97"><NamedCell ss:Name="_FilterDatabase"/></Cell>
    <Cell ss:StyleID="s97"><NamedCell ss:Name="_FilterDatabase"/></Cell>
    <Cell ss:StyleID="s97"><NamedCell ss:Name="_FilterDatabase"/></Cell>
    <Cell ss:StyleID="s97"><NamedCell ss:Name="_FilterDatabase"/></Cell>
    <Cell ss:StyleID="s97"><NamedCell ss:Name="_FilterDatabase"/></Cell>
    <Cell ss:StyleID="s97"><NamedCell ss:Name="_FilterDatabase"/></Cell>
    <Cell ss:StyleID="s97"><NamedCell ss:Name="_FilterDatabase"/></Cell>
    <Cell ss:StyleID="s97"><NamedCell ss:Name="_FilterDatabase"/></Cell>
    <Cell ss:StyleID="s97"><NamedCell ss:Name="_FilterDatabase"/></Cell>
    <Cell ss:StyleID="s97"><NamedCell ss:Name="_FilterDatabase"/></Cell>
    <Cell ss:StyleID="s97"><NamedCell ss:Name="_FilterDatabase"/></Cell>
    <Cell ss:StyleID="s97"><NamedCell ss:Name="_FilterDatabase"/></Cell>
    <Cell ss:StyleID="s97"><NamedCell ss:Name="_FilterDatabase"/></Cell>
    <Cell ss:StyleID="s97"><NamedCell ss:Name="_FilterDatabase"/></Cell>
    <Cell ss:StyleID="s97"><NamedCell ss:Name="_FilterDatabase"/></Cell>
    <Cell ss:StyleID="s97"><NamedCell ss:Name="_FilterDatabase"/></Cell>
    <Cell ss:StyleID="s97"><NamedCell ss:Name="_FilterDatabase"/></Cell>
    <Cell ss:StyleID="s97"><NamedCell ss:Name="_FilterDatabase"/></Cell>
    <Cell ss:StyleID="s97"><NamedCell ss:Name="_FilterDatabase"/></Cell>
    <Cell ss:StyleID="s97"><NamedCell ss:Name="_FilterDatabase"/></Cell>
    <Cell ss:StyleID="s97"><NamedCell ss:Name="_FilterDatabase"/></Cell>
    <Cell ss:StyleID="s97"><NamedCell ss:Name="_FilterDatabase"/></Cell>
    <Cell ss:StyleID="s97"><NamedCell ss:Name="_FilterDatabase"/></Cell>
    <Cell ss:StyleID="s97"><NamedCell ss:Name="_FilterDatabase"/></Cell>
    <Cell ss:StyleID="s97"><NamedCell ss:Name="_FilterDatabase"/></Cell>
    <Cell ss:StyleID="s97"><NamedCell ss:Name="_FilterDatabase"/></Cell>
    <Cell ss:StyleID="s97"><NamedCell ss:Name="_FilterDatabase"/></Cell>
    <Cell ss:StyleID="s97"><NamedCell ss:Name="_FilterDatabase"/></Cell>
    <Cell ss:StyleID="s97"><NamedCell ss:Name="_FilterDatabase"/></Cell>
    <Cell ss:StyleID="s97"><NamedCell ss:Name="_FilterDatabase"/></Cell>
    <Cell ss:StyleID="s97"><NamedCell ss:Name="_FilterDatabase"/></Cell>
    <Cell ss:StyleID="s97"><NamedCell ss:Name="_FilterDatabase"/></Cell>
    <Cell ss:StyleID="s97"><NamedCell ss:Name="_FilterDatabase"/></Cell>
    <Cell ss:StyleID="s97"><NamedCell ss:Name="_FilterDatabase"/></Cell>
    <Cell ss:StyleID="s97"><NamedCell ss:Name="_FilterDatabase"/></Cell>
    <Cell ss:StyleID="s97"><NamedCell ss:Name="_FilterDatabase"/></Cell>
    <Cell ss:StyleID="s97"><NamedCell ss:Name="_FilterDatabase"/></Cell>
    <Cell ss:StyleID="s97"><NamedCell ss:Name="_FilterDatabase"/></Cell>
    <Cell ss:StyleID="s97"><NamedCell ss:Name="_FilterDatabase"/></Cell>
    <Cell ss:StyleID="s97"><NamedCell ss:Name="_FilterDatabase"/></Cell>
    <Cell ss:StyleID="s97"><NamedCell ss:Name="_FilterDatabase"/></Cell>
    <Cell ss:StyleID="s97"><NamedCell ss:Name="_FilterDatabase"/></Cell>
    <Cell ss:StyleID="s97"><NamedCell ss:Name="_FilterDatabase"/></Cell>
    <Cell ss:StyleID="s97"><NamedCell ss:Name="_FilterDatabase"/></Cell>
    <Cell ss:StyleID="s97"><NamedCell ss:Name="_FilterDatabase"/></Cell>
    <Cell ss:StyleID="s97"><NamedCell ss:Name="_FilterDatabase"/></Cell>
    <Cell ss:StyleID="s97"><NamedCell ss:Name="_FilterDatabase"/></Cell>
    <Cell ss:StyleID="s97"><NamedCell ss:Name="_FilterDatabase"/></Cell>
    <Cell ss:StyleID="s97"><NamedCell ss:Name="_FilterDatabase"/></Cell>
    <Cell ss:StyleID="s97"><NamedCell ss:Name="_FilterDatabase"/></Cell>
    <Cell ss:StyleID="s97"><NamedCell ss:Name="_FilterDatabase"/></Cell>
    <Cell ss:StyleID="s97"><NamedCell ss:Name="_FilterDatabase"/></Cell>
    <Cell ss:StyleID="s97"><NamedCell ss:Name="_FilterDatabase"/></Cell>
    <Cell ss:StyleID="s97"><NamedCell ss:Name="_FilterDatabase"/></Cell>
    <Cell ss:StyleID="s97"><NamedCell ss:Name="_FilterDatabase"/></Cell>
    <Cell ss:StyleID="s97"><NamedCell ss:Name="_FilterDatabase"/></Cell>
    <Cell ss:StyleID="s97"><NamedCell ss:Name="_FilterDatabase"/></Cell>
    <Cell ss:StyleID="s97"><NamedCell ss:Name="_FilterDatabase"/></Cell>
    <Cell ss:StyleID="s97"><NamedCell ss:Name="_FilterDatabase"/></Cell>
    <Cell ss:StyleID="s97"><NamedCell ss:Name="_FilterDatabase"/></Cell>
    <Cell ss:StyleID="s97"><NamedCell ss:Name="_FilterDatabase"/></Cell>
    <Cell ss:StyleID="s97"><NamedCell ss:Name="_FilterDatabase"/></Cell>
    <Cell ss:StyleID="s97"><NamedCell ss:Name="_FilterDatabase"/></Cell>
    <Cell ss:StyleID="s97"><NamedCell ss:Name="_FilterDatabase"/></Cell>
    <Cell ss:StyleID="s97"><NamedCell ss:Name="_FilterDatabase"/></Cell>
    <Cell ss:StyleID="s97"><NamedCell ss:Name="_FilterDatabase"/></Cell>
    <Cell ss:StyleID="s97"><NamedCell ss:Name="_FilterDatabase"/></Cell>
    <Cell ss:StyleID="s97"><NamedCell ss:Name="_FilterDatabase"/></Cell>
    <Cell ss:StyleID="s97"><NamedCell ss:Name="_FilterDatabase"/></Cell>
    <Cell ss:StyleID="s97"><NamedCell ss:Name="_FilterDatabase"/></Cell>
    <Cell ss:StyleID="s97"><NamedCell ss:Name="_FilterDatabase"/></Cell>
    <Cell ss:StyleID="s97"><NamedCell ss:Name="_FilterDatabase"/></Cell>
    <Cell ss:StyleID="s97"><NamedCell ss:Name="_FilterDatabase"/></Cell>
    <Cell ss:StyleID="s97"><NamedCell ss:Name="_FilterDatabase"/></Cell>
    <Cell ss:StyleID="s97"><NamedCell ss:Name="_FilterDatabase"/></Cell>
    <Cell ss:StyleID="s97"><NamedCell ss:Name="_FilterDatabase"/></Cell>
    <Cell ss:StyleID="s97"><NamedCell ss:Name="_FilterDatabase"/></Cell>
    <Cell ss:StyleID="s97"><NamedCell ss:Name="_FilterDatabase"/></Cell>
    <Cell ss:StyleID="s97"><NamedCell ss:Name="_FilterDatabase"/></Cell>
    <Cell ss:StyleID="s97"><NamedCell ss:Name="_FilterDatabase"/></Cell>
    <Cell ss:StyleID="s97"><NamedCell ss:Name="_FilterDatabase"/></Cell>
    <Cell ss:StyleID="s97"><NamedCell ss:Name="_FilterDatabase"/></Cell>
    <Cell ss:StyleID="s97"><NamedCell ss:Name="_FilterDatabase"/></Cell>
    <Cell ss:StyleID="s97"><NamedCell ss:Name="_FilterDatabase"/></Cell>
    <Cell ss:StyleID="s97"><NamedCell ss:Name="_FilterDatabase"/></Cell>
    <Cell ss:StyleID="s97"><NamedCell ss:Name="_FilterDatabase"/></Cell>
    <Cell ss:StyleID="s97"><NamedCell ss:Name="_FilterDatabase"/></Cell>
    <Cell ss:StyleID="s97"><NamedCell ss:Name="_FilterDatabase"/></Cell>
    <Cell ss:StyleID="s97"><NamedCell ss:Name="_FilterDatabase"/></Cell>
    <Cell ss:StyleID="s97"><NamedCell ss:Name="_FilterDatabase"/></Cell>
    <Cell ss:StyleID="s97"><NamedCell ss:Name="_FilterDatabase"/></Cell>
    <Cell ss:StyleID="s97"><NamedCell ss:Name="_FilterDatabase"/></Cell>
    <Cell ss:StyleID="s97"><NamedCell ss:Name="_FilterDatabase"/></Cell>
    <Cell ss:StyleID="s97"><NamedCell ss:Name="_FilterDatabase"/></Cell>
    <Cell ss:StyleID="s97"><NamedCell ss:Name="_FilterDatabase"/></Cell>
    <Cell ss:StyleID="s97"><NamedCell ss:Name="_FilterDatabase"/></Cell>
    <Cell ss:StyleID="s97"><NamedCell ss:Name="_FilterDatabase"/></Cell>
    <Cell ss:StyleID="s97"><NamedCell ss:Name="_FilterDatabase"/></Cell>
    <Cell ss:StyleID="s97"><NamedCell ss:Name="_FilterDatabase"/></Cell>
    <Cell ss:StyleID="s97"><NamedCell ss:Name="_FilterDatabase"/></Cell>
    <Cell ss:StyleID="s97"><NamedCell ss:Name="_FilterDatabase"/></Cell>
    <Cell ss:StyleID="s97"><NamedCell ss:Name="_FilterDatabase"/></Cell>
    <Cell ss:StyleID="s97"><NamedCell ss:Name="_FilterDatabase"/></Cell>
    <Cell ss:StyleID="s97"><NamedCell ss:Name="_FilterDatabase"/></Cell>
    <Cell ss:StyleID="s97"><NamedCell ss:Name="_FilterDatabase"/></Cell>
    <Cell ss:StyleID="s97"><NamedCell ss:Name="_FilterDatabase"/></Cell>
    <Cell ss:StyleID="s97"><NamedCell ss:Name="_FilterDatabase"/></Cell>
    <Cell ss:StyleID="s97"><NamedCell ss:Name="_FilterDatabase"/></Cell>
    <Cell ss:StyleID="s97"><NamedCell ss:Name="_FilterDatabase"/></Cell>
    <Cell ss:StyleID="s97"><NamedCell ss:Name="_FilterDatabase"/></Cell>
    <Cell ss:StyleID="s97"><NamedCell ss:Name="_FilterDatabase"/></Cell>
    <Cell ss:StyleID="s97"><NamedCell ss:Name="_FilterDatabase"/></Cell>
    <Cell ss:StyleID="s97"><NamedCell ss:Name="_FilterDatabase"/></Cell>
    <Cell ss:StyleID="s97"><NamedCell ss:Name="_FilterDatabase"/></Cell>
    <Cell ss:StyleID="s97"><NamedCell ss:Name="_FilterDatabase"/></Cell>
    <Cell ss:StyleID="s97"><NamedCell ss:Name="_FilterDatabase"/></Cell>
    <Cell ss:StyleID="s97"><NamedCell ss:Name="_FilterDatabase"/></Cell>
    <Cell ss:StyleID="s97"><NamedCell ss:Name="_FilterDatabase"/></Cell>
    <Cell ss:StyleID="s97"><NamedCell ss:Name="_FilterDatabase"/></Cell>
    <Cell ss:StyleID="s97"><NamedCell ss:Name="_FilterDatabase"/></Cell>
    <Cell ss:StyleID="s97"><NamedCell ss:Name="_FilterDatabase"/></Cell>
    <Cell ss:StyleID="s97"><NamedCell ss:Name="_FilterDatabase"/></Cell>
    <Cell ss:StyleID="s97"><NamedCell ss:Name="_FilterDatabase"/></Cell>
    <Cell ss:StyleID="s97"><NamedCell ss:Name="_FilterDatabase"/></Cell>
    <Cell ss:StyleID="s97"><NamedCell ss:Name="_FilterDatabase"/></Cell>
    <Cell ss:StyleID="s97"><NamedCell ss:Name="_FilterDatabase"/></Cell>
    <Cell ss:StyleID="s97"><NamedCell ss:Name="_FilterDatabase"/></Cell>
    <Cell ss:StyleID="s97"><NamedCell ss:Name="_FilterDatabase"/></Cell>
    <Cell ss:StyleID="s97"><NamedCell ss:Name="_FilterDatabase"/></Cell>
    <Cell ss:StyleID="s97"><NamedCell ss:Name="_FilterDatabase"/></Cell>
    <Cell ss:StyleID="s97"><NamedCell ss:Name="_FilterDatabase"/></Cell>
    <Cell ss:StyleID="s97"><NamedCell ss:Name="_FilterDatabase"/></Cell>
    <Cell ss:StyleID="s97"><NamedCell ss:Name="_FilterDatabase"/></Cell>
    <Cell ss:StyleID="s97"><NamedCell ss:Name="_FilterDatabase"/></Cell>
    <Cell ss:StyleID="s97"><NamedCell ss:Name="_FilterDatabase"/></Cell>
    <Cell ss:StyleID="s97"><NamedCell ss:Name="_FilterDatabase"/></Cell>
    <Cell ss:StyleID="s97"><NamedCell ss:Name="_FilterDatabase"/></Cell>
    <Cell ss:StyleID="s97"><NamedCell ss:Name="_FilterDatabase"/></Cell>
    <Cell ss:StyleID="s97"><NamedCell ss:Name="_FilterDatabase"/></Cell>
    <Cell ss:StyleID="s97"><NamedCell ss:Name="_FilterDatabase"/></Cell>
   </Row>
   <Row ss:AutoFitHeight="0">
    <Cell ss:StyleID="s97"><Data ss:Type="Number">1</Data><NamedCell
      ss:Name="_FilterDatabase"/></Cell>
    <Cell ss:StyleID="s97"><Data ss:Type="String">BC1_tumor</Data><NamedCell
      ss:Name="_FilterDatabase"/></Cell>
    <Cell ss:StyleID="s97"><Data ss:Type="Number">2</Data><NamedCell
      ss:Name="_FilterDatabase"/></Cell>
    <Cell ss:StyleID="s97"><Data ss:Type="Number">100001</Data><NamedCell
      ss:Name="_FilterDatabase"/></Cell>
    <Cell ss:StyleID="s97"><Data ss:Type="Number">1200000</Data><NamedCell
      ss:Name="_FilterDatabase"/></Cell>
    <Cell ss:StyleID="s97"><Data ss:Type="Number">-0.77</Data><NamedCell
      ss:Name="_FilterDatabase"/></Cell>
    <Cell ss:StyleID="s96"><Data ss:Type="String"> </Data><NamedCell
      ss:Name="_FilterDatabase"/></Cell>
    <Cell ss:StyleID="s96"><Data ss:Type="String"> </Data><NamedCell
      ss:Name="_FilterDatabase"/></Cell>
    <Cell ss:StyleID="s96"><Data ss:Type="String"> </Data><NamedCell
      ss:Name="_FilterDatabase"/></Cell>
    <Cell ss:StyleID="s96"><Data ss:Type="String"> </Data><NamedCell
      ss:Name="_FilterDatabase"/></Cell>
    <Cell ss:StyleID="s96"><Data ss:Type="String"> </Data><NamedCell
      ss:Name="_FilterDatabase"/></Cell>
    <Cell ss:StyleID="s96"><Data ss:Type="String"> </Data><NamedCell
      ss:Name="_FilterDatabase"/></Cell>
    <Cell ss:StyleID="s96"><Data ss:Type="String"> </Data><NamedCell
      ss:Name="_FilterDatabase"/></Cell>
    <Cell ss:StyleID="s97"><Data ss:Type="String"> </Data><NamedCell
      ss:Name="_FilterDatabase"/></Cell>
    <Cell ss:StyleID="s97"><Data ss:Type="String"> </Data><NamedCell
      ss:Name="_FilterDatabase"/></Cell>
    <Cell ss:StyleID="s97"><Data ss:Type="String"> </Data><NamedCell
      ss:Name="_FilterDatabase"/></Cell>
    <Cell ss:StyleID="s97"><Data ss:Type="String"> </Data><NamedCell
      ss:Name="_FilterDatabase"/></Cell>
    <Cell ss:StyleID="s97"><Data ss:Type="String"> </Data><NamedCell
      ss:Name="_FilterDatabase"/></Cell>
    <Cell ss:StyleID="s97"><Data ss:Type="String"> </Data><NamedCell
      ss:Name="_FilterDatabase"/></Cell>
    <Cell ss:StyleID="s97"><Data ss:Type="String"> </Data><NamedCell
      ss:Name="_FilterDatabase"/></Cell>
    <Cell ss:StyleID="s97"><Data ss:Type="String"> </Data><NamedCell
      ss:Name="_FilterDatabase"/></Cell>
    <Cell ss:StyleID="s97"><Data ss:Type="String"> </Data><NamedCell
      ss:Name="_FilterDatabase"/></Cell>
    <Cell ss:StyleID="s97"><Data ss:Type="String"> </Data><NamedCell
      ss:Name="_FilterDatabase"/></Cell>
    <Cell ss:StyleID="s97"><Data ss:Type="String"> </Data><NamedCell
      ss:Name="_FilterDatabase"/></Cell>
    <Cell ss:StyleID="s97"><Data ss:Type="String"> </Data><NamedCell
      ss:Name="_FilterDatabase"/></Cell>
    <Cell ss:StyleID="s97"><Data ss:Type="String"> </Data><NamedCell
      ss:Name="_FilterDatabase"/></Cell>
    <Cell ss:StyleID="s97"><Data ss:Type="String"> </Data><NamedCell
      ss:Name="_FilterDatabase"/></Cell>
    <Cell ss:StyleID="s97"><Data ss:Type="String"> </Data><NamedCell
      ss:Name="_FilterDatabase"/></Cell>
    <Cell ss:StyleID="s97"><Data ss:Type="String"> </Data><NamedCell
      ss:Name="_FilterDatabase"/></Cell>
    <Cell ss:StyleID="s97"><Data ss:Type="String"> </Data><NamedCell
      ss:Name="_FilterDatabase"/></Cell>
    <Cell ss:StyleID="s97"><Data ss:Type="String"> </Data><NamedCell
      ss:Name="_FilterDatabase"/></Cell>
    <Cell ss:StyleID="s97"><Data ss:Type="String"> </Data><NamedCell
      ss:Name="_FilterDatabase"/></Cell>
    <Cell ss:StyleID="s97"><Data ss:Type="String"> </Data><NamedCell
      ss:Name="_FilterDatabase"/></Cell>
    <Cell ss:StyleID="s97"><Data ss:Type="String"> </Data><NamedCell
      ss:Name="_FilterDatabase"/></Cell>
    <Cell ss:StyleID="s97"><Data ss:Type="String"> </Data><NamedCell
      ss:Name="_FilterDatabase"/></Cell>
    <Cell ss:StyleID="s97"><Data ss:Type="String"> </Data><NamedCell
      ss:Name="_FilterDatabase"/></Cell>
    <Cell ss:StyleID="s97"><Data ss:Type="String"> </Data><NamedCell
      ss:Name="_FilterDatabase"/></Cell>
    <Cell ss:StyleID="s97"><Data ss:Type="String"> </Data><NamedCell
      ss:Name="_FilterDatabase"/></Cell>
    <Cell ss:StyleID="s97"><Data ss:Type="String"> </Data><NamedCell
      ss:Name="_FilterDatabase"/></Cell>
    <Cell ss:StyleID="s97"><Data ss:Type="String"> </Data><NamedCell
      ss:Name="_FilterDatabase"/></Cell>
    <Cell ss:StyleID="s97"><Data ss:Type="String"> </Data><NamedCell
      ss:Name="_FilterDatabase"/></Cell>
    <Cell ss:StyleID="s97"><Data ss:Type="String"> </Data><NamedCell
      ss:Name="_FilterDatabase"/></Cell>
    <Cell ss:StyleID="s97"><Data ss:Type="String"> </Data><NamedCell
      ss:Name="_FilterDatabase"/></Cell>
    <Cell ss:StyleID="s97"><Data ss:Type="String"> </Data><NamedCell
      ss:Name="_FilterDatabase"/></Cell>
    <Cell ss:StyleID="s97"><Data ss:Type="String"> </Data><NamedCell
      ss:Name="_FilterDatabase"/></Cell>
    <Cell ss:StyleID="s97"><Data ss:Type="String"> </Data><NamedCell
      ss:Name="_FilterDatabase"/></Cell>
    <Cell ss:StyleID="s97"><Data ss:Type="String"> </Data><NamedCell
      ss:Name="_FilterDatabase"/></Cell>
    <Cell ss:StyleID="s97"><Data ss:Type="String"> </Data><NamedCell
      ss:Name="_FilterDatabase"/></Cell>
    <Cell ss:StyleID="s97"><Data ss:Type="String"> </Data><NamedCell
      ss:Name="_FilterDatabase"/></Cell>
    <Cell ss:StyleID="s97"><Data ss:Type="String"> </Data><NamedCell
      ss:Name="_FilterDatabase"/></Cell>
    <Cell ss:StyleID="s97"><Data ss:Type="String"> </Data><NamedCell
      ss:Name="_FilterDatabase"/></Cell>
    <Cell ss:StyleID="s97"><Data ss:Type="String"> </Data><NamedCell
      ss:Name="_FilterDatabase"/></Cell>
    <Cell ss:StyleID="s97"><Data ss:Type="String"> </Data><NamedCell
      ss:Name="_FilterDatabase"/></Cell>
    <Cell ss:StyleID="s97"><Data ss:Type="String"> </Data><NamedCell
      ss:Name="_FilterDatabase"/></Cell>
    <Cell ss:StyleID="s97"><Data ss:Type="String"> </Data><NamedCell
      ss:Name="_FilterDatabase"/></Cell>
    <Cell ss:StyleID="s97"><Data ss:Type="String"> </Data><NamedCell
      ss:Name="_FilterDatabase"/></Cell>
    <Cell ss:StyleID="s97"><Data ss:Type="String"> </Data><NamedCell
      ss:Name="_FilterDatabase"/></Cell>
    <Cell ss:StyleID="s97"><Data ss:Type="String"> </Data><NamedCell
      ss:Name="_FilterDatabase"/></Cell>
    <Cell ss:StyleID="s97"><Data ss:Type="String"> </Data><NamedCell
      ss:Name="_FilterDatabase"/></Cell>
    <Cell ss:StyleID="s97"><Data ss:Type="String"> </Data><NamedCell
      ss:Name="_FilterDatabase"/></Cell>
    <Cell ss:StyleID="s97"><Data ss:Type="String"> </Data><NamedCell
      ss:Name="_FilterDatabase"/></Cell>
    <Cell ss:StyleID="s97"><Data ss:Type="String"> </Data><NamedCell
      ss:Name="_FilterDatabase"/></Cell>
    <Cell ss:StyleID="s97"><Data ss:Type="String"> </Data><NamedCell
      ss:Name="_FilterDatabase"/></Cell>
    <Cell ss:StyleID="s97"><Data ss:Type="String"> </Data><NamedCell
      ss:Name="_FilterDatabase"/></Cell>
    <Cell ss:StyleID="s97"><Data ss:Type="String"> </Data><NamedCell
      ss:Name="_FilterDatabase"/></Cell>
    <Cell ss:StyleID="s97"><Data ss:Type="String"> </Data><NamedCell
      ss:Name="_FilterDatabase"/></Cell>
    <Cell ss:StyleID="s97"><Data ss:Type="String"> </Data><NamedCell
      ss:Name="_FilterDatabase"/></Cell>
    <Cell ss:StyleID="s97"><Data ss:Type="String"> </Data><NamedCell
      ss:Name="_FilterDatabase"/></Cell>
    <Cell ss:StyleID="s97"><Data ss:Type="String"> </Data><NamedCell
      ss:Name="_FilterDatabase"/></Cell>
    <Cell ss:StyleID="s97"><Data ss:Type="String"> </Data><NamedCell
      ss:Name="_FilterDatabase"/></Cell>
    <Cell ss:StyleID="s97"><Data ss:Type="String"> </Data><NamedCell
      ss:Name="_FilterDatabase"/></Cell>
    <Cell ss:StyleID="s97"><Data ss:Type="String"> </Data><NamedCell
      ss:Name="_FilterDatabase"/></Cell>
    <Cell ss:StyleID="s97"><Data ss:Type="String"> </Data><NamedCell
      ss:Name="_FilterDatabase"/></Cell>
    <Cell ss:StyleID="s97"><Data ss:Type="String"> </Data><NamedCell
      ss:Name="_FilterDatabase"/></Cell>
    <Cell ss:StyleID="s97"><Data ss:Type="String"> </Data><NamedCell
      ss:Name="_FilterDatabase"/></Cell>
    <Cell ss:StyleID="s97"><Data ss:Type="String"> </Data><NamedCell
      ss:Name="_FilterDatabase"/></Cell>
    <Cell ss:StyleID="s97"><Data ss:Type="String"> </Data><NamedCell
      ss:Name="_FilterDatabase"/></Cell>
    <Cell ss:StyleID="s97"><Data ss:Type="String"> </Data><NamedCell
      ss:Name="_FilterDatabase"/></Cell>
    <Cell ss:StyleID="s97"><Data ss:Type="String"> </Data><NamedCell
      ss:Name="_FilterDatabase"/></Cell>
    <Cell ss:StyleID="s97"><Data ss:Type="String"> </Data><NamedCell
      ss:Name="_FilterDatabase"/></Cell>
    <Cell ss:StyleID="s97"><Data ss:Type="String"> </Data><NamedCell
      ss:Name="_FilterDatabase"/></Cell>
    <Cell ss:StyleID="s97"><Data ss:Type="String"> </Data><NamedCell
      ss:Name="_FilterDatabase"/></Cell>
    <Cell ss:StyleID="s97"><Data ss:Type="String"> </Data><NamedCell
      ss:Name="_FilterDatabase"/></Cell>
    <Cell ss:StyleID="s97"><Data ss:Type="String"> </Data><NamedCell
      ss:Name="_FilterDatabase"/></Cell>
    <Cell ss:StyleID="s97"><Data ss:Type="String"> </Data><NamedCell
      ss:Name="_FilterDatabase"/></Cell>
    <Cell ss:StyleID="s97"><Data ss:Type="String"> </Data><NamedCell
      ss:Name="_FilterDatabase"/></Cell>
    <Cell ss:StyleID="s97"><Data ss:Type="String"> </Data><NamedCell
      ss:Name="_FilterDatabase"/></Cell>
    <Cell ss:StyleID="s97"><Data ss:Type="String"> </Data><NamedCell
      ss:Name="_FilterDatabase"/></Cell>
    <Cell ss:StyleID="s97"><Data ss:Type="String"> </Data><NamedCell
      ss:Name="_FilterDatabase"/></Cell>
    <Cell ss:StyleID="s97"><Data ss:Type="String"> </Data><NamedCell
      ss:Name="_FilterDatabase"/></Cell>
    <Cell ss:StyleID="s97"><Data ss:Type="String"> </Data><NamedCell
      ss:Name="_FilterDatabase"/></Cell>
    <Cell ss:StyleID="s97"><Data ss:Type="String"> </Data><NamedCell
      ss:Name="_FilterDatabase"/></Cell>
    <Cell ss:StyleID="s97"><Data ss:Type="String"> </Data><NamedCell
      ss:Name="_FilterDatabase"/></Cell>
    <Cell ss:StyleID="s97"><Data ss:Type="String"> </Data><NamedCell
      ss:Name="_FilterDatabase"/></Cell>
    <Cell ss:StyleID="s97"><Data ss:Type="String"> </Data><NamedCell
      ss:Name="_FilterDatabase"/></Cell>
    <Cell ss:StyleID="s97"><Data ss:Type="String"> </Data><NamedCell
      ss:Name="_FilterDatabase"/></Cell>
    <Cell ss:StyleID="s97"><Data ss:Type="String"> </Data><NamedCell
      ss:Name="_FilterDatabase"/></Cell>
    <Cell ss:StyleID="s97"><Data ss:Type="String"> </Data><NamedCell
      ss:Name="_FilterDatabase"/></Cell>
    <Cell ss:StyleID="s97"><Data ss:Type="String"> </Data><NamedCell
      ss:Name="_FilterDatabase"/></Cell>
    <Cell ss:StyleID="s97"><Data ss:Type="String"> </Data><NamedCell
      ss:Name="_FilterDatabase"/></Cell>
    <Cell ss:StyleID="s97"><Data ss:Type="String"> </Data><NamedCell
      ss:Name="_FilterDatabase"/></Cell>
    <Cell ss:StyleID="s97"><Data ss:Type="String"> </Data><NamedCell
      ss:Name="_FilterDatabase"/></Cell>
    <Cell ss:StyleID="s97"><Data ss:Type="String"> </Data><NamedCell
      ss:Name="_FilterDatabase"/></Cell>
    <Cell ss:StyleID="s97"><Data ss:Type="String"> </Data><NamedCell
      ss:Name="_FilterDatabase"/></Cell>
    <Cell ss:StyleID="s97"><Data ss:Type="String"> </Data><NamedCell
      ss:Name="_FilterDatabase"/></Cell>
    <Cell ss:StyleID="s97"><Data ss:Type="String"> </Data><NamedCell
      ss:Name="_FilterDatabase"/></Cell>
    <Cell ss:StyleID="s97"><Data ss:Type="String"> </Data><NamedCell
      ss:Name="_FilterDatabase"/></Cell>
    <Cell ss:StyleID="s97"><Data ss:Type="String"> </Data><NamedCell
      ss:Name="_FilterDatabase"/></Cell>
    <Cell ss:StyleID="s97"><Data ss:Type="String"> </Data><NamedCell
      ss:Name="_FilterDatabase"/></Cell>
    <Cell ss:StyleID="s97"><Data ss:Type="String"> </Data><NamedCell
      ss:Name="_FilterDatabase"/></Cell>
    <Cell ss:StyleID="s97"><Data ss:Type="String"> </Data><NamedCell
      ss:Name="_FilterDatabase"/></Cell>
    <Cell ss:StyleID="s97"><Data ss:Type="String"> </Data><NamedCell
      ss:Name="_FilterDatabase"/></Cell>
    <Cell ss:StyleID="s97"><Data ss:Type="String"> </Data><NamedCell
      ss:Name="_FilterDatabase"/></Cell>
    <Cell ss:StyleID="s97"><Data ss:Type="String"> </Data><NamedCell
      ss:Name="_FilterDatabase"/></Cell>
    <Cell ss:StyleID="s97"><Data ss:Type="String"> </Data><NamedCell
      ss:Name="_FilterDatabase"/></Cell>
    <Cell ss:StyleID="s97"><Data ss:Type="String"> </Data><NamedCell
      ss:Name="_FilterDatabase"/></Cell>
    <Cell ss:StyleID="s97"><Data ss:Type="String"> </Data><NamedCell
      ss:Name="_FilterDatabase"/></Cell>
    <Cell ss:StyleID="s97"><Data ss:Type="String"> </Data><NamedCell
      ss:Name="_FilterDatabase"/></Cell>
    <Cell ss:StyleID="s97"><Data ss:Type="String"> </Data><NamedCell
      ss:Name="_FilterDatabase"/></Cell>
    <Cell ss:StyleID="s97"><Data ss:Type="String"> </Data><NamedCell
      ss:Name="_FilterDatabase"/></Cell>
    <Cell ss:StyleID="s97"><Data ss:Type="String"> </Data><NamedCell
      ss:Name="_FilterDatabase"/></Cell>
    <Cell ss:StyleID="s97"><Data ss:Type="String"> </Data><NamedCell
      ss:Name="_FilterDatabase"/></Cell>
    <Cell ss:StyleID="s97"><Data ss:Type="String"> </Data><NamedCell
      ss:Name="_FilterDatabase"/></Cell>
    <Cell ss:StyleID="s97"><Data ss:Type="String"> </Data><NamedCell
      ss:Name="_FilterDatabase"/></Cell>
    <Cell ss:StyleID="s97"><Data ss:Type="String"> </Data><NamedCell
      ss:Name="_FilterDatabase"/></Cell>
    <Cell ss:StyleID="s97"><Data ss:Type="String"> </Data><NamedCell
      ss:Name="_FilterDatabase"/></Cell>
    <Cell ss:StyleID="s97"><Data ss:Type="String"> </Data><NamedCell
      ss:Name="_FilterDatabase"/></Cell>
    <Cell ss:StyleID="s97"><Data ss:Type="String"> </Data><NamedCell
      ss:Name="_FilterDatabase"/></Cell>
    <Cell ss:StyleID="s97"><Data ss:Type="String"> </Data><NamedCell
      ss:Name="_FilterDatabase"/></Cell>
    <Cell ss:StyleID="s97"><Data ss:Type="String"> </Data><NamedCell
      ss:Name="_FilterDatabase"/></Cell>
    <Cell ss:StyleID="s97"><Data ss:Type="String"> </Data><NamedCell
      ss:Name="_FilterDatabase"/></Cell>
    <Cell ss:StyleID="s97"><Data ss:Type="String"> </Data><NamedCell
      ss:Name="_FilterDatabase"/></Cell>
    <Cell ss:StyleID="s97"><Data ss:Type="String"> </Data><NamedCell
      ss:Name="_FilterDatabase"/></Cell>
    <Cell ss:StyleID="s97"><Data ss:Type="String"> </Data><NamedCell
      ss:Name="_FilterDatabase"/></Cell>
    <Cell ss:StyleID="s97"><Data ss:Type="String"> </Data><NamedCell
      ss:Name="_FilterDatabase"/></Cell>
    <Cell ss:StyleID="s97"><Data ss:Type="String"> </Data><NamedCell
      ss:Name="_FilterDatabase"/></Cell>
    <Cell ss:StyleID="s97"><Data ss:Type="String"> </Data><NamedCell
      ss:Name="_FilterDatabase"/></Cell>
    <Cell ss:StyleID="s97"><Data ss:Type="String"> </Data><NamedCell
      ss:Name="_FilterDatabase"/></Cell>
    <Cell ss:StyleID="s97"><Data ss:Type="String"> </Data><NamedCell
      ss:Name="_FilterDatabase"/></Cell>
    <Cell ss:StyleID="s97"><Data ss:Type="String"> </Data><NamedCell
      ss:Name="_FilterDatabase"/></Cell>
    <Cell ss:StyleID="s97"><Data ss:Type="String"> </Data><NamedCell
      ss:Name="_FilterDatabase"/></Cell>
    <Cell ss:StyleID="s97"><Data ss:Type="String"> </Data><NamedCell
      ss:Name="_FilterDatabase"/></Cell>
    <Cell ss:StyleID="s97"><Data ss:Type="String"> </Data><NamedCell
      ss:Name="_FilterDatabase"/></Cell>
    <Cell ss:StyleID="s97"><Data ss:Type="String"> </Data><NamedCell
      ss:Name="_FilterDatabase"/></Cell>
    <Cell ss:StyleID="s97"><Data ss:Type="String"> </Data><NamedCell
      ss:Name="_FilterDatabase"/></Cell>
    <Cell ss:StyleID="s97"><Data ss:Type="String"> </Data><NamedCell
      ss:Name="_FilterDatabase"/></Cell>
    <Cell ss:StyleID="s97"><Data ss:Type="String"> </Data><NamedCell
      ss:Name="_FilterDatabase"/></Cell>
    <Cell ss:StyleID="s97"><Data ss:Type="String"> </Data><NamedCell
      ss:Name="_FilterDatabase"/></Cell>
    <Cell ss:StyleID="s97"><Data ss:Type="String"> </Data><NamedCell
      ss:Name="_FilterDatabase"/></Cell>
    <Cell ss:StyleID="s97"><Data ss:Type="String"> </Data><NamedCell
      ss:Name="_FilterDatabase"/></Cell>
    <Cell ss:StyleID="s97"><Data ss:Type="String"> </Data><NamedCell
      ss:Name="_FilterDatabase"/></Cell>
    <Cell ss:StyleID="s97"><Data ss:Type="String"> </Data><NamedCell
      ss:Name="_FilterDatabase"/></Cell>
    <Cell ss:StyleID="s97"><Data ss:Type="String"> </Data><NamedCell
      ss:Name="_FilterDatabase"/></Cell>
    <Cell ss:StyleID="s97"><Data ss:Type="String"> </Data><NamedCell
      ss:Name="_FilterDatabase"/></Cell>
    <Cell ss:StyleID="s97"><Data ss:Type="String"> </Data><NamedCell
      ss:Name="_FilterDatabase"/></Cell>
    <Cell ss:StyleID="s97"><Data ss:Type="String"> </Data><NamedCell
      ss:Name="_FilterDatabase"/></Cell>
    <Cell ss:StyleID="s97"><Data ss:Type="String"> </Data><NamedCell
      ss:Name="_FilterDatabase"/></Cell>
    <Cell ss:StyleID="s97"><Data ss:Type="String"> </Data><NamedCell
      ss:Name="_FilterDatabase"/></Cell>
    <Cell ss:StyleID="s97"><Data ss:Type="String"> </Data><NamedCell
      ss:Name="_FilterDatabase"/></Cell>
    <Cell ss:StyleID="s97"><Data ss:Type="String"> </Data><NamedCell
      ss:Name="_FilterDatabase"/></Cell>
    <Cell ss:StyleID="s97"><Data ss:Type="String"> </Data><NamedCell
      ss:Name="_FilterDatabase"/></Cell>
    <Cell ss:StyleID="s97"><Data ss:Type="String"> </Data><NamedCell
      ss:Name="_FilterDatabase"/></Cell>
    <Cell ss:StyleID="s97"><Data ss:Type="String"> </Data><NamedCell
      ss:Name="_FilterDatabase"/></Cell>
    <Cell ss:StyleID="s97"><Data ss:Type="String"> </Data><NamedCell
      ss:Name="_FilterDatabase"/></Cell>
    <Cell ss:StyleID="s97"><Data ss:Type="String"> </Data><NamedCell
      ss:Name="_FilterDatabase"/></Cell>
    <Cell ss:StyleID="s97"><Data ss:Type="String"> </Data><NamedCell
      ss:Name="_FilterDatabase"/></Cell>
    <Cell ss:StyleID="s97"><Data ss:Type="String"> </Data><NamedCell
      ss:Name="_FilterDatabase"/></Cell>
    <Cell ss:StyleID="s97"><Data ss:Type="String"> </Data><NamedCell
      ss:Name="_FilterDatabase"/></Cell>
    <Cell ss:StyleID="s97"><Data ss:Type="String"> </Data><NamedCell
      ss:Name="_FilterDatabase"/></Cell>
    <Cell ss:StyleID="s97"><Data ss:Type="String"> </Data><NamedCell
      ss:Name="_FilterDatabase"/></Cell>
    <Cell ss:StyleID="s97"><Data ss:Type="String"> </Data><NamedCell
      ss:Name="_FilterDatabase"/></Cell>
    <Cell ss:StyleID="s97"><Data ss:Type="String"> </Data><NamedCell
      ss:Name="_FilterDatabase"/></Cell>
    <Cell ss:StyleID="s97"><Data ss:Type="String"> </Data><NamedCell
      ss:Name="_FilterDatabase"/></Cell>
    <Cell ss:StyleID="s97"><Data ss:Type="String"> </Data><NamedCell
      ss:Name="_FilterDatabase"/></Cell>
    <Cell ss:StyleID="s97"><Data ss:Type="String"> </Data><NamedCell
      ss:Name="_FilterDatabase"/></Cell>
    <Cell ss:StyleID="s97"><Data ss:Type="String"> </Data><NamedCell
      ss:Name="_FilterDatabase"/></Cell>
    <Cell ss:StyleID="s97"><Data ss:Type="String"> </Data><NamedCell
      ss:Name="_FilterDatabase"/></Cell>
    <Cell ss:StyleID="s97"><Data ss:Type="String"> </Data><NamedCell
      ss:Name="_FilterDatabase"/></Cell>
    <Cell ss:StyleID="s97"><Data ss:Type="String"> </Data><NamedCell
      ss:Name="_FilterDatabase"/></Cell>
    <Cell ss:StyleID="s97"><Data ss:Type="String"> </Data><NamedCell
      ss:Name="_FilterDatabase"/></Cell>
    <Cell ss:StyleID="s97"><Data ss:Type="String"> </Data><NamedCell
      ss:Name="_FilterDatabase"/></Cell>
    <Cell ss:StyleID="s97"><Data ss:Type="String"> </Data><NamedCell
      ss:Name="_FilterDatabase"/></Cell>
    <Cell ss:StyleID="s97"><Data ss:Type="String"> </Data><NamedCell
      ss:Name="_FilterDatabase"/></Cell>
    <Cell ss:StyleID="s97"><Data ss:Type="String"> </Data><NamedCell
      ss:Name="_FilterDatabase"/></Cell>
    <Cell ss:StyleID="s97"><Data ss:Type="String"> </Data><NamedCell
      ss:Name="_FilterDatabase"/></Cell>
    <Cell ss:StyleID="s97"><Data ss:Type="String"> </Data><NamedCell
      ss:Name="_FilterDatabase"/></Cell>
    <Cell ss:StyleID="s97"><Data ss:Type="String"> </Data><NamedCell
      ss:Name="_FilterDatabase"/></Cell>
    <Cell ss:StyleID="s97"><Data ss:Type="String"> </Data><NamedCell
      ss:Name="_FilterDatabase"/></Cell>
    <Cell ss:StyleID="s97"><Data ss:Type="String"> </Data><NamedCell
      ss:Name="_FilterDatabase"/></Cell>
    <Cell ss:StyleID="s97"><Data ss:Type="String"> </Data><NamedCell
      ss:Name="_FilterDatabase"/></Cell>
    <Cell ss:StyleID="s97"><Data ss:Type="String"> </Data><NamedCell
      ss:Name="_FilterDatabase"/></Cell>
    <Cell ss:StyleID="s97"><Data ss:Type="String"> </Data><NamedCell
      ss:Name="_FilterDatabase"/></Cell>
    <Cell ss:StyleID="s97"><Data ss:Type="String"> </Data><NamedCell
      ss:Name="_FilterDatabase"/></Cell>
    <Cell ss:StyleID="s97"><Data ss:Type="String"> </Data><NamedCell
      ss:Name="_FilterDatabase"/></Cell>
    <Cell ss:StyleID="s97"><Data ss:Type="String"> </Data><NamedCell
      ss:Name="_FilterDatabase"/></Cell>
    <Cell ss:StyleID="s97"><Data ss:Type="String"> </Data><NamedCell
      ss:Name="_FilterDatabase"/></Cell>
    <Cell ss:StyleID="s97"><Data ss:Type="String"> </Data><NamedCell
      ss:Name="_FilterDatabase"/></Cell>
    <Cell ss:StyleID="s97"><Data ss:Type="String"> </Data><NamedCell
      ss:Name="_FilterDatabase"/></Cell>
    <Cell ss:StyleID="s97"><Data ss:Type="String"> </Data><NamedCell
      ss:Name="_FilterDatabase"/></Cell>
    <Cell ss:StyleID="s97"><Data ss:Type="String"> </Data><NamedCell
      ss:Name="_FilterDatabase"/></Cell>
    <Cell ss:StyleID="s97"><Data ss:Type="String"> </Data><NamedCell
      ss:Name="_FilterDatabase"/></Cell>
    <Cell ss:StyleID="s97"><Data ss:Type="String"> </Data><NamedCell
      ss:Name="_FilterDatabase"/></Cell>
    <Cell ss:StyleID="s97"><Data ss:Type="String"> </Data><NamedCell
      ss:Name="_FilterDatabase"/></Cell>
    <Cell ss:StyleID="s97"><Data ss:Type="String"> </Data><NamedCell
      ss:Name="_FilterDatabase"/></Cell>
    <Cell ss:StyleID="s97"><Data ss:Type="String"> </Data><NamedCell
      ss:Name="_FilterDatabase"/></Cell>
    <Cell ss:StyleID="s97"><Data ss:Type="String"> </Data><NamedCell
      ss:Name="_FilterDatabase"/></Cell>
    <Cell ss:StyleID="s97"><Data ss:Type="String"> </Data><NamedCell
      ss:Name="_FilterDatabase"/></Cell>
    <Cell ss:StyleID="s97"><Data ss:Type="String"> </Data><NamedCell
      ss:Name="_FilterDatabase"/></Cell>
    <Cell ss:StyleID="s97"><Data ss:Type="String"> </Data><NamedCell
      ss:Name="_FilterDatabase"/></Cell>
    <Cell ss:StyleID="s97"><Data ss:Type="String"> </Data><NamedCell
      ss:Name="_FilterDatabase"/></Cell>
    <Cell ss:StyleID="s97"><Data ss:Type="String"> </Data><NamedCell
      ss:Name="_FilterDatabase"/></Cell>
    <Cell ss:StyleID="s97"><Data ss:Type="String"> </Data><NamedCell
      ss:Name="_FilterDatabase"/></Cell>
    <Cell ss:StyleID="s97"><Data ss:Type="String"> </Data><NamedCell
      ss:Name="_FilterDatabase"/></Cell>
    <Cell ss:StyleID="s97"><Data ss:Type="String"> </Data><NamedCell
      ss:Name="_FilterDatabase"/></Cell>
    <Cell ss:StyleID="s97"><Data ss:Type="String"> </Data><NamedCell
      ss:Name="_FilterDatabase"/></Cell>
    <Cell ss:StyleID="s97"><Data ss:Type="String"> </Data><NamedCell
      ss:Name="_FilterDatabase"/></Cell>
    <Cell ss:StyleID="s97"><Data ss:Type="String"> </Data><NamedCell
      ss:Name="_FilterDatabase"/></Cell>
    <Cell ss:StyleID="s97"><Data ss:Type="String"> </Data><NamedCell
      ss:Name="_FilterDatabase"/></Cell>
    <Cell ss:StyleID="s97"><Data ss:Type="String"> </Data><NamedCell
      ss:Name="_FilterDatabase"/></Cell>
    <Cell ss:StyleID="s97"><Data ss:Type="String"> </Data><NamedCell
      ss:Name="_FilterDatabase"/></Cell>
    <Cell ss:StyleID="s97"><Data ss:Type="String"> </Data><NamedCell
      ss:Name="_FilterDatabase"/></Cell>
    <Cell ss:StyleID="s97"><Data ss:Type="String"> </Data><NamedCell
      ss:Name="_FilterDatabase"/></Cell>
    <Cell ss:StyleID="s97"><Data ss:Type="String"> </Data><NamedCell
      ss:Name="_FilterDatabase"/></Cell>
    <Cell ss:StyleID="s97"><Data ss:Type="String"> </Data><NamedCell
      ss:Name="_FilterDatabase"/></Cell>
    <Cell ss:StyleID="s97"><Data ss:Type="String"> </Data><NamedCell
      ss:Name="_FilterDatabase"/></Cell>
    <Cell ss:StyleID="s97"><Data ss:Type="String"> </Data><NamedCell
      ss:Name="_FilterDatabase"/></Cell>
    <Cell ss:StyleID="s97"><Data ss:Type="String"> </Data><NamedCell
      ss:Name="_FilterDatabase"/></Cell>
    <Cell ss:StyleID="s97"><Data ss:Type="String"> </Data><NamedCell
      ss:Name="_FilterDatabase"/></Cell>
    <Cell ss:StyleID="s97"><Data ss:Type="String"> </Data><NamedCell
      ss:Name="_FilterDatabase"/></Cell>
    <Cell ss:StyleID="s97"><Data ss:Type="String"> </Data><NamedCell
      ss:Name="_FilterDatabase"/></Cell>
    <Cell ss:StyleID="s97"><Data ss:Type="String"> </Data><NamedCell
      ss:Name="_FilterDatabase"/></Cell>
    <Cell ss:StyleID="s97"><Data ss:Type="String"> </Data><NamedCell
      ss:Name="_FilterDatabase"/></Cell>
    <Cell ss:StyleID="s97"><Data ss:Type="String"> </Data><NamedCell
      ss:Name="_FilterDatabase"/></Cell>
    <Cell ss:StyleID="s97"><Data ss:Type="String"> </Data><NamedCell
      ss:Name="_FilterDatabase"/></Cell>
    <Cell ss:StyleID="s97"><Data ss:Type="String"> </Data><NamedCell
      ss:Name="_FilterDatabase"/></Cell>
    <Cell ss:StyleID="s97"><Data ss:Type="String"> </Data><NamedCell
      ss:Name="_FilterDatabase"/></Cell>
    <Cell ss:StyleID="s97"><Data ss:Type="String"> </Data><NamedCell
      ss:Name="_FilterDatabase"/></Cell>
    <Cell ss:StyleID="s97"><Data ss:Type="String"> </Data><NamedCell
      ss:Name="_FilterDatabase"/></Cell>
    <Cell ss:StyleID="s97"><Data ss:Type="String"> </Data><NamedCell
      ss:Name="_FilterDatabase"/></Cell>
    <Cell ss:StyleID="s97"><Data ss:Type="String"> </Data><NamedCell
      ss:Name="_FilterDatabase"/></Cell>
    <Cell ss:StyleID="s97"><Data ss:Type="String"> </Data><NamedCell
      ss:Name="_FilterDatabase"/></Cell>
    <Cell ss:StyleID="s97"><Data ss:Type="String"> </Data><NamedCell
      ss:Name="_FilterDatabase"/></Cell>
    <Cell ss:StyleID="s97"><Data ss:Type="String"> </Data><NamedCell
      ss:Name="_FilterDatabase"/></Cell>
    <Cell ss:StyleID="s97"><Data ss:Type="String"> </Data><NamedCell
      ss:Name="_FilterDatabase"/></Cell>
    <Cell ss:StyleID="s97"><Data ss:Type="String"> </Data><NamedCell
      ss:Name="_FilterDatabase"/></Cell>
    <Cell ss:StyleID="s97"><Data ss:Type="String"> </Data><NamedCell
      ss:Name="_FilterDatabase"/></Cell>
    <Cell ss:StyleID="s97"><Data ss:Type="String"> </Data><NamedCell
      ss:Name="_FilterDatabase"/></Cell>
    <Cell ss:StyleID="s97"><Data ss:Type="String"> </Data><NamedCell
      ss:Name="_FilterDatabase"/></Cell>
    <Cell ss:StyleID="s97"><Data ss:Type="String"> </Data><NamedCell
      ss:Name="_FilterDatabase"/></Cell>
    <Cell ss:StyleID="s97"><Data ss:Type="String"> </Data><NamedCell
      ss:Name="_FilterDatabase"/></Cell>
    <Cell ss:StyleID="s97"><Data ss:Type="String"> </Data><NamedCell
      ss:Name="_FilterDatabase"/></Cell>
    <Cell ss:StyleID="s97"><Data ss:Type="String"> </Data><NamedCell
      ss:Name="_FilterDatabase"/></Cell>
    <Cell ss:StyleID="s97"><Data ss:Type="String"> </Data><NamedCell
      ss:Name="_FilterDatabase"/></Cell>
    <Cell ss:StyleID="s97"><Data ss:Type="String"> </Data><NamedCell
      ss:Name="_FilterDatabase"/></Cell>
    <Cell ss:StyleID="s97"><Data ss:Type="String"> </Data><NamedCell
      ss:Name="_FilterDatabase"/></Cell>
    <Cell ss:StyleID="s97"><Data ss:Type="String"> </Data><NamedCell
      ss:Name="_FilterDatabase"/></Cell>
    <Cell ss:StyleID="s97"><Data ss:Type="String"> </Data><NamedCell
      ss:Name="_FilterDatabase"/></Cell>
    <Cell ss:StyleID="s97"><Data ss:Type="String"> </Data><NamedCell
      ss:Name="_FilterDatabase"/></Cell>
   </Row>
   <Row ss:AutoFitHeight="0">
    <Cell ss:StyleID="s97"><Data ss:Type="Number">2</Data><NamedCell
      ss:Name="_FilterDatabase"/></Cell>
    <Cell ss:StyleID="s97"><Data ss:Type="String">BC1_tumor</Data><NamedCell
      ss:Name="_FilterDatabase"/></Cell>
    <Cell ss:StyleID="s97"><Data ss:Type="Number">2</Data><NamedCell
      ss:Name="_FilterDatabase"/></Cell>
    <Cell ss:StyleID="s97"><Data ss:Type="Number">181000001</Data><NamedCell
      ss:Name="_FilterDatabase"/></Cell>
    <Cell ss:StyleID="s97"><Data ss:Type="Number">203100000</Data><NamedCell
      ss:Name="_FilterDatabase"/></Cell>
    <Cell ss:StyleID="s97"><Data ss:Type="Number">0.48</Data><NamedCell
      ss:Name="_FilterDatabase"/></Cell>
    <Cell ss:StyleID="s96"><Data ss:Type="String">SF3B1</Data><NamedCell
      ss:Name="_FilterDatabase"/></Cell>
    <Cell ss:StyleID="s96"><Data ss:Type="String"> </Data><NamedCell
      ss:Name="_FilterDatabase"/></Cell>
    <Cell ss:StyleID="s96"><Data ss:Type="String"> </Data><NamedCell
      ss:Name="_FilterDatabase"/></Cell>
    <Cell ss:StyleID="s96"><Data ss:Type="String"> </Data><NamedCell
      ss:Name="_FilterDatabase"/></Cell>
    <Cell ss:StyleID="s96"><Data ss:Type="String"> </Data><NamedCell
      ss:Name="_FilterDatabase"/></Cell>
    <Cell ss:StyleID="s96"><Data ss:Type="String"> </Data><NamedCell
      ss:Name="_FilterDatabase"/></Cell>
    <Cell ss:StyleID="s96"><Data ss:Type="String"> </Data><NamedCell
      ss:Name="_FilterDatabase"/></Cell>
    <Cell ss:StyleID="s97"><Data ss:Type="String"> </Data><NamedCell
      ss:Name="_FilterDatabase"/></Cell>
    <Cell ss:StyleID="s97"><Data ss:Type="String"> </Data><NamedCell
      ss:Name="_FilterDatabase"/></Cell>
    <Cell ss:StyleID="s97"><Data ss:Type="String"> </Data><NamedCell
      ss:Name="_FilterDatabase"/></Cell>
    <Cell ss:StyleID="s97"><Data ss:Type="String"> </Data><NamedCell
      ss:Name="_FilterDatabase"/></Cell>
    <Cell ss:StyleID="s97"><Data ss:Type="String"> </Data><NamedCell
      ss:Name="_FilterDatabase"/></Cell>
    <Cell ss:StyleID="s97"><Data ss:Type="String"> </Data><NamedCell
      ss:Name="_FilterDatabase"/></Cell>
    <Cell ss:StyleID="s97"><Data ss:Type="String"> </Data><NamedCell
      ss:Name="_FilterDatabase"/></Cell>
    <Cell ss:StyleID="s97"><Data ss:Type="String"> </Data><NamedCell
      ss:Name="_FilterDatabase"/></Cell>
    <Cell ss:StyleID="s97"><Data ss:Type="String"> </Data><NamedCell
      ss:Name="_FilterDatabase"/></Cell>
    <Cell ss:StyleID="s97"><Data ss:Type="String"> </Data><NamedCell
      ss:Name="_FilterDatabase"/></Cell>
    <Cell ss:StyleID="s97"><Data ss:Type="String"> </Data><NamedCell
      ss:Name="_FilterDatabase"/></Cell>
    <Cell ss:StyleID="s97"><Data ss:Type="String"> </Data><NamedCell
      ss:Name="_FilterDatabase"/></Cell>
    <Cell ss:StyleID="s97"><Data ss:Type="String"> </Data><NamedCell
      ss:Name="_FilterDatabase"/></Cell>
    <Cell ss:StyleID="s97"><Data ss:Type="String"> </Data><NamedCell
      ss:Name="_FilterDatabase"/></Cell>
    <Cell ss:StyleID="s97"><Data ss:Type="String"> </Data><NamedCell
      ss:Name="_FilterDatabase"/></Cell>
    <Cell ss:StyleID="s97"><Data ss:Type="String"> </Data><NamedCell
      ss:Name="_FilterDatabase"/></Cell>
    <Cell ss:StyleID="s97"><Data ss:Type="String"> </Data><NamedCell
      ss:Name="_FilterDatabase"/></Cell>
    <Cell ss:StyleID="s97"><Data ss:Type="String"> </Data><NamedCell
      ss:Name="_FilterDatabase"/></Cell>
    <Cell ss:StyleID="s97"><Data ss:Type="String"> </Data><NamedCell
      ss:Name="_FilterDatabase"/></Cell>
    <Cell ss:StyleID="s97"><Data ss:Type="String"> </Data><NamedCell
      ss:Name="_FilterDatabase"/></Cell>
    <Cell ss:StyleID="s97"><Data ss:Type="String"> </Data><NamedCell
      ss:Name="_FilterDatabase"/></Cell>
    <Cell ss:StyleID="s97"><Data ss:Type="String"> </Data><NamedCell
      ss:Name="_FilterDatabase"/></Cell>
    <Cell ss:StyleID="s97"><Data ss:Type="String"> </Data><NamedCell
      ss:Name="_FilterDatabase"/></Cell>
    <Cell ss:StyleID="s97"><Data ss:Type="String"> </Data><NamedCell
      ss:Name="_FilterDatabase"/></Cell>
    <Cell ss:StyleID="s97"><Data ss:Type="String"> </Data><NamedCell
      ss:Name="_FilterDatabase"/></Cell>
    <Cell ss:StyleID="s97"><Data ss:Type="String"> </Data><NamedCell
      ss:Name="_FilterDatabase"/></Cell>
    <Cell ss:StyleID="s97"><Data ss:Type="String"> </Data><NamedCell
      ss:Name="_FilterDatabase"/></Cell>
    <Cell ss:StyleID="s97"><Data ss:Type="String"> </Data><NamedCell
      ss:Name="_FilterDatabase"/></Cell>
    <Cell ss:StyleID="s97"><Data ss:Type="String"> </Data><NamedCell
      ss:Name="_FilterDatabase"/></Cell>
    <Cell ss:StyleID="s97"><Data ss:Type="String"> </Data><NamedCell
      ss:Name="_FilterDatabase"/></Cell>
    <Cell ss:StyleID="s97"><Data ss:Type="String"> </Data><NamedCell
      ss:Name="_FilterDatabase"/></Cell>
    <Cell ss:StyleID="s97"><Data ss:Type="String"> </Data><NamedCell
      ss:Name="_FilterDatabase"/></Cell>
    <Cell ss:StyleID="s97"><Data ss:Type="String"> </Data><NamedCell
      ss:Name="_FilterDatabase"/></Cell>
    <Cell ss:StyleID="s97"><Data ss:Type="String"> </Data><NamedCell
      ss:Name="_FilterDatabase"/></Cell>
    <Cell ss:StyleID="s97"><Data ss:Type="String"> </Data><NamedCell
      ss:Name="_FilterDatabase"/></Cell>
    <Cell ss:StyleID="s97"><Data ss:Type="String"> </Data><NamedCell
      ss:Name="_FilterDatabase"/></Cell>
    <Cell ss:StyleID="s97"><Data ss:Type="String"> </Data><NamedCell
      ss:Name="_FilterDatabase"/></Cell>
    <Cell ss:StyleID="s97"><Data ss:Type="String"> </Data><NamedCell
      ss:Name="_FilterDatabase"/></Cell>
    <Cell ss:StyleID="s97"><Data ss:Type="String"> </Data><NamedCell
      ss:Name="_FilterDatabase"/></Cell>
    <Cell ss:StyleID="s97"><Data ss:Type="String"> </Data><NamedCell
      ss:Name="_FilterDatabase"/></Cell>
    <Cell ss:StyleID="s97"><Data ss:Type="String"> </Data><NamedCell
      ss:Name="_FilterDatabase"/></Cell>
    <Cell ss:StyleID="s97"><Data ss:Type="String"> </Data><NamedCell
      ss:Name="_FilterDatabase"/></Cell>
    <Cell ss:StyleID="s97"><Data ss:Type="String"> </Data><NamedCell
      ss:Name="_FilterDatabase"/></Cell>
    <Cell ss:StyleID="s97"><Data ss:Type="String"> </Data><NamedCell
      ss:Name="_FilterDatabase"/></Cell>
    <Cell ss:StyleID="s97"><Data ss:Type="String"> </Data><NamedCell
      ss:Name="_FilterDatabase"/></Cell>
    <Cell ss:StyleID="s97"><Data ss:Type="String"> </Data><NamedCell
      ss:Name="_FilterDatabase"/></Cell>
    <Cell ss:StyleID="s97"><Data ss:Type="String"> </Data><NamedCell
      ss:Name="_FilterDatabase"/></Cell>
    <Cell ss:StyleID="s97"><Data ss:Type="String"> </Data><NamedCell
      ss:Name="_FilterDatabase"/></Cell>
    <Cell ss:StyleID="s97"><Data ss:Type="String"> </Data><NamedCell
      ss:Name="_FilterDatabase"/></Cell>
    <Cell ss:StyleID="s97"><Data ss:Type="String"> </Data><NamedCell
      ss:Name="_FilterDatabase"/></Cell>
    <Cell ss:StyleID="s97"><Data ss:Type="String"> </Data><NamedCell
      ss:Name="_FilterDatabase"/></Cell>
    <Cell ss:StyleID="s97"><Data ss:Type="String"> </Data><NamedCell
      ss:Name="_FilterDatabase"/></Cell>
    <Cell ss:StyleID="s97"><Data ss:Type="String"> </Data><NamedCell
      ss:Name="_FilterDatabase"/></Cell>
    <Cell ss:StyleID="s97"><Data ss:Type="String"> </Data><NamedCell
      ss:Name="_FilterDatabase"/></Cell>
    <Cell ss:StyleID="s97"><Data ss:Type="String"> </Data><NamedCell
      ss:Name="_FilterDatabase"/></Cell>
    <Cell ss:StyleID="s97"><Data ss:Type="String"> </Data><NamedCell
      ss:Name="_FilterDatabase"/></Cell>
    <Cell ss:StyleID="s97"><Data ss:Type="String"> </Data><NamedCell
      ss:Name="_FilterDatabase"/></Cell>
    <Cell ss:StyleID="s97"><Data ss:Type="String"> </Data><NamedCell
      ss:Name="_FilterDatabase"/></Cell>
    <Cell ss:StyleID="s97"><Data ss:Type="String"> </Data><NamedCell
      ss:Name="_FilterDatabase"/></Cell>
    <Cell ss:StyleID="s97"><Data ss:Type="String"> </Data><NamedCell
      ss:Name="_FilterDatabase"/></Cell>
    <Cell ss:StyleID="s97"><Data ss:Type="String"> </Data><NamedCell
      ss:Name="_FilterDatabase"/></Cell>
    <Cell ss:StyleID="s97"><Data ss:Type="String"> </Data><NamedCell
      ss:Name="_FilterDatabase"/></Cell>
    <Cell ss:StyleID="s97"><Data ss:Type="String"> </Data><NamedCell
      ss:Name="_FilterDatabase"/></Cell>
    <Cell ss:StyleID="s97"><Data ss:Type="String"> </Data><NamedCell
      ss:Name="_FilterDatabase"/></Cell>
    <Cell ss:StyleID="s97"><Data ss:Type="String"> </Data><NamedCell
      ss:Name="_FilterDatabase"/></Cell>
    <Cell ss:StyleID="s97"><Data ss:Type="String"> </Data><NamedCell
      ss:Name="_FilterDatabase"/></Cell>
    <Cell ss:StyleID="s97"><Data ss:Type="String"> </Data><NamedCell
      ss:Name="_FilterDatabase"/></Cell>
    <Cell ss:StyleID="s97"><Data ss:Type="String"> </Data><NamedCell
      ss:Name="_FilterDatabase"/></Cell>
    <Cell ss:StyleID="s97"><Data ss:Type="String"> </Data><NamedCell
      ss:Name="_FilterDatabase"/></Cell>
    <Cell ss:StyleID="s97"><Data ss:Type="String"> </Data><NamedCell
      ss:Name="_FilterDatabase"/></Cell>
    <Cell ss:StyleID="s97"><Data ss:Type="String"> </Data><NamedCell
      ss:Name="_FilterDatabase"/></Cell>
    <Cell ss:StyleID="s97"><Data ss:Type="String"> </Data><NamedCell
      ss:Name="_FilterDatabase"/></Cell>
    <Cell ss:StyleID="s97"><Data ss:Type="String"> </Data><NamedCell
      ss:Name="_FilterDatabase"/></Cell>
    <Cell ss:StyleID="s97"><Data ss:Type="String"> </Data><NamedCell
      ss:Name="_FilterDatabase"/></Cell>
    <Cell ss:StyleID="s97"><Data ss:Type="String"> </Data><NamedCell
      ss:Name="_FilterDatabase"/></Cell>
    <Cell ss:StyleID="s97"><Data ss:Type="String"> </Data><NamedCell
      ss:Name="_FilterDatabase"/></Cell>
    <Cell ss:StyleID="s97"><Data ss:Type="String"> </Data><NamedCell
      ss:Name="_FilterDatabase"/></Cell>
    <Cell ss:StyleID="s97"><Data ss:Type="String"> </Data><NamedCell
      ss:Name="_FilterDatabase"/></Cell>
    <Cell ss:StyleID="s97"><Data ss:Type="String"> </Data><NamedCell
      ss:Name="_FilterDatabase"/></Cell>
    <Cell ss:StyleID="s97"><Data ss:Type="String"> </Data><NamedCell
      ss:Name="_FilterDatabase"/></Cell>
    <Cell ss:StyleID="s97"><Data ss:Type="String"> </Data><NamedCell
      ss:Name="_FilterDatabase"/></Cell>
    <Cell ss:StyleID="s97"><Data ss:Type="String"> </Data><NamedCell
      ss:Name="_FilterDatabase"/></Cell>
    <Cell ss:StyleID="s97"><Data ss:Type="String"> </Data><NamedCell
      ss:Name="_FilterDatabase"/></Cell>
    <Cell ss:StyleID="s97"><Data ss:Type="String"> </Data><NamedCell
      ss:Name="_FilterDatabase"/></Cell>
    <Cell ss:StyleID="s97"><Data ss:Type="String"> </Data><NamedCell
      ss:Name="_FilterDatabase"/></Cell>
    <Cell ss:StyleID="s97"><Data ss:Type="String"> </Data><NamedCell
      ss:Name="_FilterDatabase"/></Cell>
    <Cell ss:StyleID="s97"><Data ss:Type="String"> </Data><NamedCell
      ss:Name="_FilterDatabase"/></Cell>
    <Cell ss:StyleID="s97"><Data ss:Type="String"> </Data><NamedCell
      ss:Name="_FilterDatabase"/></Cell>
    <Cell ss:StyleID="s97"><Data ss:Type="String"> </Data><NamedCell
      ss:Name="_FilterDatabase"/></Cell>
    <Cell ss:StyleID="s97"><Data ss:Type="String"> </Data><NamedCell
      ss:Name="_FilterDatabase"/></Cell>
    <Cell ss:StyleID="s97"><Data ss:Type="String"> </Data><NamedCell
      ss:Name="_FilterDatabase"/></Cell>
    <Cell ss:StyleID="s97"><Data ss:Type="String"> </Data><NamedCell
      ss:Name="_FilterDatabase"/></Cell>
    <Cell ss:StyleID="s97"><Data ss:Type="String"> </Data><NamedCell
      ss:Name="_FilterDatabase"/></Cell>
    <Cell ss:StyleID="s97"><Data ss:Type="String"> </Data><NamedCell
      ss:Name="_FilterDatabase"/></Cell>
    <Cell ss:StyleID="s97"><Data ss:Type="String"> </Data><NamedCell
      ss:Name="_FilterDatabase"/></Cell>
    <Cell ss:StyleID="s97"><Data ss:Type="String"> </Data><NamedCell
      ss:Name="_FilterDatabase"/></Cell>
    <Cell ss:StyleID="s97"><Data ss:Type="String"> </Data><NamedCell
      ss:Name="_FilterDatabase"/></Cell>
    <Cell ss:StyleID="s97"><Data ss:Type="String"> </Data><NamedCell
      ss:Name="_FilterDatabase"/></Cell>
    <Cell ss:StyleID="s97"><Data ss:Type="String"> </Data><NamedCell
      ss:Name="_FilterDatabase"/></Cell>
    <Cell ss:StyleID="s97"><Data ss:Type="String"> </Data><NamedCell
      ss:Name="_FilterDatabase"/></Cell>
    <Cell ss:StyleID="s97"><Data ss:Type="String"> </Data><NamedCell
      ss:Name="_FilterDatabase"/></Cell>
    <Cell ss:StyleID="s97"><Data ss:Type="String"> </Data><NamedCell
      ss:Name="_FilterDatabase"/></Cell>
    <Cell ss:StyleID="s97"><Data ss:Type="String"> </Data><NamedCell
      ss:Name="_FilterDatabase"/></Cell>
    <Cell ss:StyleID="s97"><Data ss:Type="String"> </Data><NamedCell
      ss:Name="_FilterDatabase"/></Cell>
    <Cell ss:StyleID="s97"><Data ss:Type="String"> </Data><NamedCell
      ss:Name="_FilterDatabase"/></Cell>
    <Cell ss:StyleID="s97"><Data ss:Type="String"> </Data><NamedCell
      ss:Name="_FilterDatabase"/></Cell>
    <Cell ss:StyleID="s97"><Data ss:Type="String"> </Data><NamedCell
      ss:Name="_FilterDatabase"/></Cell>
    <Cell ss:StyleID="s97"><Data ss:Type="String"> </Data><NamedCell
      ss:Name="_FilterDatabase"/></Cell>
    <Cell ss:StyleID="s97"><Data ss:Type="String"> </Data><NamedCell
      ss:Name="_FilterDatabase"/></Cell>
    <Cell ss:StyleID="s97"><Data ss:Type="String"> </Data><NamedCell
      ss:Name="_FilterDatabase"/></Cell>
    <Cell ss:StyleID="s97"><Data ss:Type="String"> </Data><NamedCell
      ss:Name="_FilterDatabase"/></Cell>
    <Cell ss:StyleID="s97"><Data ss:Type="String"> </Data><NamedCell
      ss:Name="_FilterDatabase"/></Cell>
    <Cell ss:StyleID="s97"><Data ss:Type="String"> </Data><NamedCell
      ss:Name="_FilterDatabase"/></Cell>
    <Cell ss:StyleID="s97"><Data ss:Type="String"> </Data><NamedCell
      ss:Name="_FilterDatabase"/></Cell>
    <Cell ss:StyleID="s97"><Data ss:Type="String"> </Data><NamedCell
      ss:Name="_FilterDatabase"/></Cell>
    <Cell ss:StyleID="s97"><Data ss:Type="String"> </Data><NamedCell
      ss:Name="_FilterDatabase"/></Cell>
    <Cell ss:StyleID="s97"><Data ss:Type="String"> </Data><NamedCell
      ss:Name="_FilterDatabase"/></Cell>
    <Cell ss:StyleID="s97"><Data ss:Type="String"> </Data><NamedCell
      ss:Name="_FilterDatabase"/></Cell>
    <Cell ss:StyleID="s97"><Data ss:Type="String"> </Data><NamedCell
      ss:Name="_FilterDatabase"/></Cell>
    <Cell ss:StyleID="s97"><Data ss:Type="String"> </Data><NamedCell
      ss:Name="_FilterDatabase"/></Cell>
    <Cell ss:StyleID="s97"><Data ss:Type="String"> </Data><NamedCell
      ss:Name="_FilterDatabase"/></Cell>
    <Cell ss:StyleID="s97"><Data ss:Type="String"> </Data><NamedCell
      ss:Name="_FilterDatabase"/></Cell>
    <Cell ss:StyleID="s97"><Data ss:Type="String"> </Data><NamedCell
      ss:Name="_FilterDatabase"/></Cell>
    <Cell ss:StyleID="s97"><Data ss:Type="String"> </Data><NamedCell
      ss:Name="_FilterDatabase"/></Cell>
    <Cell ss:StyleID="s97"><Data ss:Type="String"> </Data><NamedCell
      ss:Name="_FilterDatabase"/></Cell>
    <Cell ss:StyleID="s97"><Data ss:Type="String"> </Data><NamedCell
      ss:Name="_FilterDatabase"/></Cell>
    <Cell ss:StyleID="s97"><Data ss:Type="String"> </Data><NamedCell
      ss:Name="_FilterDatabase"/></Cell>
    <Cell ss:StyleID="s97"><Data ss:Type="String"> </Data><NamedCell
      ss:Name="_FilterDatabase"/></Cell>
    <Cell ss:StyleID="s97"><Data ss:Type="String"> </Data><NamedCell
      ss:Name="_FilterDatabase"/></Cell>
    <Cell ss:StyleID="s97"><Data ss:Type="String"> </Data><NamedCell
      ss:Name="_FilterDatabase"/></Cell>
    <Cell ss:StyleID="s97"><Data ss:Type="String"> </Data><NamedCell
      ss:Name="_FilterDatabase"/></Cell>
    <Cell ss:StyleID="s97"><Data ss:Type="String"> </Data><NamedCell
      ss:Name="_FilterDatabase"/></Cell>
    <Cell ss:StyleID="s97"><Data ss:Type="String"> </Data><NamedCell
      ss:Name="_FilterDatabase"/></Cell>
    <Cell ss:StyleID="s97"><Data ss:Type="String"> </Data><NamedCell
      ss:Name="_FilterDatabase"/></Cell>
    <Cell ss:StyleID="s97"><Data ss:Type="String"> </Data><NamedCell
      ss:Name="_FilterDatabase"/></Cell>
    <Cell ss:StyleID="s97"><Data ss:Type="String"> </Data><NamedCell
      ss:Name="_FilterDatabase"/></Cell>
    <Cell ss:StyleID="s97"><Data ss:Type="String"> </Data><NamedCell
      ss:Name="_FilterDatabase"/></Cell>
    <Cell ss:StyleID="s97"><Data ss:Type="String"> </Data><NamedCell
      ss:Name="_FilterDatabase"/></Cell>
    <Cell ss:StyleID="s97"><Data ss:Type="String"> </Data><NamedCell
      ss:Name="_FilterDatabase"/></Cell>
    <Cell ss:StyleID="s97"><Data ss:Type="String"> </Data><NamedCell
      ss:Name="_FilterDatabase"/></Cell>
    <Cell ss:StyleID="s97"><Data ss:Type="String"> </Data><NamedCell
      ss:Name="_FilterDatabase"/></Cell>
    <Cell ss:StyleID="s97"><Data ss:Type="String"> </Data><NamedCell
      ss:Name="_FilterDatabase"/></Cell>
    <Cell ss:StyleID="s97"><Data ss:Type="String"> </Data><NamedCell
      ss:Name="_FilterDatabase"/></Cell>
    <Cell ss:StyleID="s97"><Data ss:Type="String"> </Data><NamedCell
      ss:Name="_FilterDatabase"/></Cell>
    <Cell ss:StyleID="s97"><Data ss:Type="String"> </Data><NamedCell
      ss:Name="_FilterDatabase"/></Cell>
    <Cell ss:StyleID="s97"><Data ss:Type="String"> </Data><NamedCell
      ss:Name="_FilterDatabase"/></Cell>
    <Cell ss:StyleID="s97"><Data ss:Type="String"> </Data><NamedCell
      ss:Name="_FilterDatabase"/></Cell>
    <Cell ss:StyleID="s97"><Data ss:Type="String"> </Data><NamedCell
      ss:Name="_FilterDatabase"/></Cell>
    <Cell ss:StyleID="s97"><Data ss:Type="String"> </Data><NamedCell
      ss:Name="_FilterDatabase"/></Cell>
    <Cell ss:StyleID="s97"><Data ss:Type="String"> </Data><NamedCell
      ss:Name="_FilterDatabase"/></Cell>
    <Cell ss:StyleID="s97"><Data ss:Type="String"> </Data><NamedCell
      ss:Name="_FilterDatabase"/></Cell>
    <Cell ss:StyleID="s97"><Data ss:Type="String"> </Data><NamedCell
      ss:Name="_FilterDatabase"/></Cell>
    <Cell ss:StyleID="s97"><Data ss:Type="String"> </Data><NamedCell
      ss:Name="_FilterDatabase"/></Cell>
    <Cell ss:StyleID="s97"><Data ss:Type="String"> </Data><NamedCell
      ss:Name="_FilterDatabase"/></Cell>
    <Cell ss:StyleID="s97"><Data ss:Type="String"> </Data><NamedCell
      ss:Name="_FilterDatabase"/></Cell>
    <Cell ss:StyleID="s97"><Data ss:Type="String"> </Data><NamedCell
      ss:Name="_FilterDatabase"/></Cell>
    <Cell ss:StyleID="s97"><Data ss:Type="String"> </Data><NamedCell
      ss:Name="_FilterDatabase"/></Cell>
    <Cell ss:StyleID="s97"><Data ss:Type="String"> </Data><NamedCell
      ss:Name="_FilterDatabase"/></Cell>
    <Cell ss:StyleID="s97"><Data ss:Type="String"> </Data><NamedCell
      ss:Name="_FilterDatabase"/></Cell>
    <Cell ss:StyleID="s97"><Data ss:Type="String"> </Data><NamedCell
      ss:Name="_FilterDatabase"/></Cell>
    <Cell ss:StyleID="s97"><Data ss:Type="String"> </Data><NamedCell
      ss:Name="_FilterDatabase"/></Cell>
    <Cell ss:StyleID="s97"><Data ss:Type="String"> </Data><NamedCell
      ss:Name="_FilterDatabase"/></Cell>
    <Cell ss:StyleID="s97"><Data ss:Type="String"> </Data><NamedCell
      ss:Name="_FilterDatabase"/></Cell>
    <Cell ss:StyleID="s97"><Data ss:Type="String"> </Data><NamedCell
      ss:Name="_FilterDatabase"/></Cell>
    <Cell ss:StyleID="s97"><Data ss:Type="String"> </Data><NamedCell
      ss:Name="_FilterDatabase"/></Cell>
    <Cell ss:StyleID="s97"><Data ss:Type="String"> </Data><NamedCell
      ss:Name="_FilterDatabase"/></Cell>
    <Cell ss:StyleID="s97"><Data ss:Type="String"> </Data><NamedCell
      ss:Name="_FilterDatabase"/></Cell>
    <Cell ss:StyleID="s97"><Data ss:Type="String"> </Data><NamedCell
      ss:Name="_FilterDatabase"/></Cell>
    <Cell ss:StyleID="s97"><Data ss:Type="String"> </Data><NamedCell
      ss:Name="_FilterDatabase"/></Cell>
    <Cell ss:StyleID="s97"><Data ss:Type="String"> </Data><NamedCell
      ss:Name="_FilterDatabase"/></Cell>
    <Cell ss:StyleID="s97"><Data ss:Type="String"> </Data><NamedCell
      ss:Name="_FilterDatabase"/></Cell>
    <Cell ss:StyleID="s97"><Data ss:Type="String"> </Data><NamedCell
      ss:Name="_FilterDatabase"/></Cell>
    <Cell ss:StyleID="s97"><Data ss:Type="String"> </Data><NamedCell
      ss:Name="_FilterDatabase"/></Cell>
    <Cell ss:StyleID="s97"><Data ss:Type="String"> </Data><NamedCell
      ss:Name="_FilterDatabase"/></Cell>
    <Cell ss:StyleID="s97"><Data ss:Type="String"> </Data><NamedCell
      ss:Name="_FilterDatabase"/></Cell>
    <Cell ss:StyleID="s97"><Data ss:Type="String"> </Data><NamedCell
      ss:Name="_FilterDatabase"/></Cell>
    <Cell ss:StyleID="s97"><Data ss:Type="String"> </Data><NamedCell
      ss:Name="_FilterDatabase"/></Cell>
    <Cell ss:StyleID="s97"><Data ss:Type="String"> </Data><NamedCell
      ss:Name="_FilterDatabase"/></Cell>
    <Cell ss:StyleID="s97"><Data ss:Type="String"> </Data><NamedCell
      ss:Name="_FilterDatabase"/></Cell>
    <Cell ss:StyleID="s97"><Data ss:Type="String"> </Data><NamedCell
      ss:Name="_FilterDatabase"/></Cell>
    <Cell ss:StyleID="s97"><Data ss:Type="String"> </Data><NamedCell
      ss:Name="_FilterDatabase"/></Cell>
    <Cell ss:StyleID="s97"><Data ss:Type="String"> </Data><NamedCell
      ss:Name="_FilterDatabase"/></Cell>
    <Cell ss:StyleID="s97"><Data ss:Type="String"> </Data><NamedCell
      ss:Name="_FilterDatabase"/></Cell>
    <Cell ss:StyleID="s97"><Data ss:Type="String"> </Data><NamedCell
      ss:Name="_FilterDatabase"/></Cell>
    <Cell ss:StyleID="s97"><Data ss:Type="String"> </Data><NamedCell
      ss:Name="_FilterDatabase"/></Cell>
    <Cell ss:StyleID="s97"><Data ss:Type="String"> </Data><NamedCell
      ss:Name="_FilterDatabase"/></Cell>
    <Cell ss:StyleID="s97"><Data ss:Type="String"> </Data><NamedCell
      ss:Name="_FilterDatabase"/></Cell>
    <Cell ss:StyleID="s97"><Data ss:Type="String"> </Data><NamedCell
      ss:Name="_FilterDatabase"/></Cell>
    <Cell ss:StyleID="s97"><Data ss:Type="String"> </Data><NamedCell
      ss:Name="_FilterDatabase"/></Cell>
    <Cell ss:StyleID="s97"><Data ss:Type="String"> </Data><NamedCell
      ss:Name="_FilterDatabase"/></Cell>
    <Cell ss:StyleID="s97"><Data ss:Type="String"> </Data><NamedCell
      ss:Name="_FilterDatabase"/></Cell>
    <Cell ss:StyleID="s97"><Data ss:Type="String"> </Data><NamedCell
      ss:Name="_FilterDatabase"/></Cell>
    <Cell ss:StyleID="s97"><Data ss:Type="String"> </Data><NamedCell
      ss:Name="_FilterDatabase"/></Cell>
    <Cell ss:StyleID="s97"><Data ss:Type="String"> </Data><NamedCell
      ss:Name="_FilterDatabase"/></Cell>
    <Cell ss:StyleID="s97"><Data ss:Type="String"> </Data><NamedCell
      ss:Name="_FilterDatabase"/></Cell>
    <Cell ss:StyleID="s97"><Data ss:Type="String"> </Data><NamedCell
      ss:Name="_FilterDatabase"/></Cell>
    <Cell ss:StyleID="s97"><Data ss:Type="String"> </Data><NamedCell
      ss:Name="_FilterDatabase"/></Cell>
    <Cell ss:StyleID="s97"><Data ss:Type="String"> </Data><NamedCell
      ss:Name="_FilterDatabase"/></Cell>
    <Cell ss:StyleID="s97"><Data ss:Type="String"> </Data><NamedCell
      ss:Name="_FilterDatabase"/></Cell>
    <Cell ss:StyleID="s97"><Data ss:Type="String"> </Data><NamedCell
      ss:Name="_FilterDatabase"/></Cell>
    <Cell ss:StyleID="s97"><Data ss:Type="String"> </Data><NamedCell
      ss:Name="_FilterDatabase"/></Cell>
    <Cell ss:StyleID="s97"><Data ss:Type="String"> </Data><NamedCell
      ss:Name="_FilterDatabase"/></Cell>
    <Cell ss:StyleID="s97"><Data ss:Type="String"> </Data><NamedCell
      ss:Name="_FilterDatabase"/></Cell>
    <Cell ss:StyleID="s97"><Data ss:Type="String"> </Data><NamedCell
      ss:Name="_FilterDatabase"/></Cell>
    <Cell ss:StyleID="s97"><Data ss:Type="String"> </Data><NamedCell
      ss:Name="_FilterDatabase"/></Cell>
    <Cell ss:StyleID="s97"><Data ss:Type="String"> </Data><NamedCell
      ss:Name="_FilterDatabase"/></Cell>
    <Cell ss:StyleID="s97"><Data ss:Type="String"> </Data><NamedCell
      ss:Name="_FilterDatabase"/></Cell>
    <Cell ss:StyleID="s97"><Data ss:Type="String"> </Data><NamedCell
      ss:Name="_FilterDatabase"/></Cell>
    <Cell ss:StyleID="s97"><Data ss:Type="String"> </Data><NamedCell
      ss:Name="_FilterDatabase"/></Cell>
    <Cell ss:StyleID="s97"><Data ss:Type="String"> </Data><NamedCell
      ss:Name="_FilterDatabase"/></Cell>
    <Cell ss:StyleID="s97"><Data ss:Type="String"> </Data><NamedCell
      ss:Name="_FilterDatabase"/></Cell>
    <Cell ss:StyleID="s97"><Data ss:Type="String"> </Data><NamedCell
      ss:Name="_FilterDatabase"/></Cell>
    <Cell ss:StyleID="s97"><Data ss:Type="String"> </Data><NamedCell
      ss:Name="_FilterDatabase"/></Cell>
    <Cell ss:StyleID="s97"><Data ss:Type="String"> </Data><NamedCell
      ss:Name="_FilterDatabase"/></Cell>
    <Cell ss:StyleID="s97"><Data ss:Type="String"> </Data><NamedCell
      ss:Name="_FilterDatabase"/></Cell>
    <Cell ss:StyleID="s97"><Data ss:Type="String"> </Data><NamedCell
      ss:Name="_FilterDatabase"/></Cell>
    <Cell ss:StyleID="s97"><Data ss:Type="String"> </Data><NamedCell
      ss:Name="_FilterDatabase"/></Cell>
    <Cell ss:StyleID="s97"><Data ss:Type="String"> </Data><NamedCell
      ss:Name="_FilterDatabase"/></Cell>
    <Cell ss:StyleID="s97"><Data ss:Type="String"> </Data><NamedCell
      ss:Name="_FilterDatabase"/></Cell>
    <Cell ss:StyleID="s97"><Data ss:Type="String"> </Data><NamedCell
      ss:Name="_FilterDatabase"/></Cell>
    <Cell ss:StyleID="s97"><Data ss:Type="String"> </Data><NamedCell
      ss:Name="_FilterDatabase"/></Cell>
    <Cell ss:StyleID="s97"><Data ss:Type="String"> </Data><NamedCell
      ss:Name="_FilterDatabase"/></Cell>
    <Cell ss:StyleID="s97"><Data ss:Type="String"> </Data><NamedCell
      ss:Name="_FilterDatabase"/></Cell>
    <Cell ss:StyleID="s97"><Data ss:Type="String"> </Data><NamedCell
      ss:Name="_FilterDatabase"/></Cell>
    <Cell ss:StyleID="s97"><Data ss:Type="String"> </Data><NamedCell
      ss:Name="_FilterDatabase"/></Cell>
    <Cell ss:StyleID="s97"><Data ss:Type="String"> </Data><NamedCell
      ss:Name="_FilterDatabase"/></Cell>
    <Cell ss:StyleID="s97"><Data ss:Type="String"> </Data><NamedCell
      ss:Name="_FilterDatabase"/></Cell>
    <Cell ss:StyleID="s97"><Data ss:Type="String"> </Data><NamedCell
      ss:Name="_FilterDatabase"/></Cell>
    <Cell ss:StyleID="s97"><Data ss:Type="String"> </Data><NamedCell
      ss:Name="_FilterDatabase"/></Cell>
    <Cell ss:StyleID="s97"><Data ss:Type="String"> </Data><NamedCell
      ss:Name="_FilterDatabase"/></Cell>
    <Cell ss:StyleID="s97"><Data ss:Type="String"> </Data><NamedCell
      ss:Name="_FilterDatabase"/></Cell>
    <Cell ss:StyleID="s97"><Data ss:Type="String"> </Data><NamedCell
      ss:Name="_FilterDatabase"/></Cell>
    <Cell ss:StyleID="s97"><Data ss:Type="String"> </Data><NamedCell
      ss:Name="_FilterDatabase"/></Cell>
    <Cell ss:StyleID="s97"><Data ss:Type="String"> </Data><NamedCell
      ss:Name="_FilterDatabase"/></Cell>
    <Cell ss:StyleID="s97"><Data ss:Type="String"> </Data><NamedCell
      ss:Name="_FilterDatabase"/></Cell>
    <Cell ss:StyleID="s97"><Data ss:Type="String"> </Data><NamedCell
      ss:Name="_FilterDatabase"/></Cell>
    <Cell ss:StyleID="s97"><Data ss:Type="String"> </Data><NamedCell
      ss:Name="_FilterDatabase"/></Cell>
    <Cell ss:StyleID="s97"><Data ss:Type="String"> </Data><NamedCell
      ss:Name="_FilterDatabase"/></Cell>
    <Cell ss:StyleID="s97"><Data ss:Type="String"> </Data><NamedCell
      ss:Name="_FilterDatabase"/></Cell>
    <Cell ss:StyleID="s97"><Data ss:Type="String"> </Data><NamedCell
      ss:Name="_FilterDatabase"/></Cell>
    <Cell ss:StyleID="s97"><Data ss:Type="String"> </Data><NamedCell
      ss:Name="_FilterDatabase"/></Cell>
    <Cell ss:StyleID="s97"><Data ss:Type="String"> </Data><NamedCell
      ss:Name="_FilterDatabase"/></Cell>
    <Cell ss:StyleID="s97"><Data ss:Type="String"> </Data><NamedCell
      ss:Name="_FilterDatabase"/></Cell>
    <Cell ss:StyleID="s97"><Data ss:Type="String"> </Data><NamedCell
      ss:Name="_FilterDatabase"/></Cell>
    <Cell ss:StyleID="s97"><Data ss:Type="String"> </Data><NamedCell
      ss:Name="_FilterDatabase"/></Cell>
   </Row>
   <Row ss:AutoFitHeight="0">
    <Cell ss:StyleID="s97"><Data ss:Type="Number">3</Data><NamedCell
      ss:Name="_FilterDatabase"/></Cell>
    <Cell ss:StyleID="s97"><Data ss:Type="String">BC1_tumor</Data><NamedCell
      ss:Name="_FilterDatabase"/></Cell>
    <Cell ss:StyleID="s97"><Data ss:Type="Number">4</Data><NamedCell
      ss:Name="_FilterDatabase"/></Cell>
    <Cell ss:StyleID="s97"><Data ss:Type="Number">100001</Data><NamedCell
      ss:Name="_FilterDatabase"/></Cell>
    <Cell ss:StyleID="s97"><Data ss:Type="Number">21500000</Data><NamedCell
      ss:Name="_FilterDatabase"/></Cell>
    <Cell ss:StyleID="s97"><Data ss:Type="Number">0.36</Data><NamedCell
      ss:Name="_FilterDatabase"/></Cell>
    <Cell ss:StyleID="s96"><Data ss:Type="String">WHSC1</Data><NamedCell
      ss:Name="_FilterDatabase"/></Cell>
    <Cell ss:StyleID="s96"><Data ss:Type="String"> </Data><NamedCell
      ss:Name="_FilterDatabase"/></Cell>
    <Cell ss:StyleID="s96"><Data ss:Type="String"> </Data><NamedCell
      ss:Name="_FilterDatabase"/></Cell>
    <Cell ss:StyleID="s96"><Data ss:Type="String"> </Data><NamedCell
      ss:Name="_FilterDatabase"/></Cell>
    <Cell ss:StyleID="s96"><Data ss:Type="String"> </Data><NamedCell
      ss:Name="_FilterDatabase"/></Cell>
    <Cell ss:StyleID="s96"><Data ss:Type="String"> </Data><NamedCell
      ss:Name="_FilterDatabase"/></Cell>
    <Cell ss:StyleID="s96"><Data ss:Type="String"> </Data><NamedCell
      ss:Name="_FilterDatabase"/></Cell>
    <Cell ss:StyleID="s97"><Data ss:Type="String"> </Data><NamedCell
      ss:Name="_FilterDatabase"/></Cell>
    <Cell ss:StyleID="s97"><Data ss:Type="String"> </Data><NamedCell
      ss:Name="_FilterDatabase"/></Cell>
    <Cell ss:StyleID="s97"><Data ss:Type="String"> </Data><NamedCell
      ss:Name="_FilterDatabase"/></Cell>
    <Cell ss:StyleID="s97"><Data ss:Type="String"> </Data><NamedCell
      ss:Name="_FilterDatabase"/></Cell>
    <Cell ss:StyleID="s97"><Data ss:Type="String"> </Data><NamedCell
      ss:Name="_FilterDatabase"/></Cell>
    <Cell ss:StyleID="s97"><Data ss:Type="String"> </Data><NamedCell
      ss:Name="_FilterDatabase"/></Cell>
    <Cell ss:StyleID="s97"><Data ss:Type="String"> </Data><NamedCell
      ss:Name="_FilterDatabase"/></Cell>
    <Cell ss:StyleID="s97"><Data ss:Type="String"> </Data><NamedCell
      ss:Name="_FilterDatabase"/></Cell>
    <Cell ss:StyleID="s97"><Data ss:Type="String"> </Data><NamedCell
      ss:Name="_FilterDatabase"/></Cell>
    <Cell ss:StyleID="s97"><Data ss:Type="String"> </Data><NamedCell
      ss:Name="_FilterDatabase"/></Cell>
    <Cell ss:StyleID="s97"><Data ss:Type="String"> </Data><NamedCell
      ss:Name="_FilterDatabase"/></Cell>
    <Cell ss:StyleID="s97"><Data ss:Type="String"> </Data><NamedCell
      ss:Name="_FilterDatabase"/></Cell>
    <Cell ss:StyleID="s97"><Data ss:Type="String"> </Data><NamedCell
      ss:Name="_FilterDatabase"/></Cell>
    <Cell ss:StyleID="s97"><Data ss:Type="String"> </Data><NamedCell
      ss:Name="_FilterDatabase"/></Cell>
    <Cell ss:StyleID="s97"><Data ss:Type="String"> </Data><NamedCell
      ss:Name="_FilterDatabase"/></Cell>
    <Cell ss:StyleID="s97"><Data ss:Type="String"> </Data><NamedCell
      ss:Name="_FilterDatabase"/></Cell>
    <Cell ss:StyleID="s97"><Data ss:Type="String"> </Data><NamedCell
      ss:Name="_FilterDatabase"/></Cell>
    <Cell ss:StyleID="s97"><Data ss:Type="String"> </Data><NamedCell
      ss:Name="_FilterDatabase"/></Cell>
    <Cell ss:StyleID="s97"><Data ss:Type="String"> </Data><NamedCell
      ss:Name="_FilterDatabase"/></Cell>
    <Cell ss:StyleID="s97"><Data ss:Type="String"> </Data><NamedCell
      ss:Name="_FilterDatabase"/></Cell>
    <Cell ss:StyleID="s97"><Data ss:Type="String"> </Data><NamedCell
      ss:Name="_FilterDatabase"/></Cell>
    <Cell ss:StyleID="s97"><Data ss:Type="String"> </Data><NamedCell
      ss:Name="_FilterDatabase"/></Cell>
    <Cell ss:StyleID="s97"><Data ss:Type="String"> </Data><NamedCell
      ss:Name="_FilterDatabase"/></Cell>
    <Cell ss:StyleID="s97"><Data ss:Type="String"> </Data><NamedCell
      ss:Name="_FilterDatabase"/></Cell>
    <Cell ss:StyleID="s97"><Data ss:Type="String"> </Data><NamedCell
      ss:Name="_FilterDatabase"/></Cell>
    <Cell ss:StyleID="s97"><Data ss:Type="String"> </Data><NamedCell
      ss:Name="_FilterDatabase"/></Cell>
    <Cell ss:StyleID="s97"><Data ss:Type="String"> </Data><NamedCell
      ss:Name="_FilterDatabase"/></Cell>
    <Cell ss:StyleID="s97"><Data ss:Type="String"> </Data><NamedCell
      ss:Name="_FilterDatabase"/></Cell>
    <Cell ss:StyleID="s97"><Data ss:Type="String"> </Data><NamedCell
      ss:Name="_FilterDatabase"/></Cell>
    <Cell ss:StyleID="s97"><Data ss:Type="String"> </Data><NamedCell
      ss:Name="_FilterDatabase"/></Cell>
    <Cell ss:StyleID="s97"><Data ss:Type="String"> </Data><NamedCell
      ss:Name="_FilterDatabase"/></Cell>
    <Cell ss:StyleID="s97"><Data ss:Type="String"> </Data><NamedCell
      ss:Name="_FilterDatabase"/></Cell>
    <Cell ss:StyleID="s97"><Data ss:Type="String"> </Data><NamedCell
      ss:Name="_FilterDatabase"/></Cell>
    <Cell ss:StyleID="s97"><Data ss:Type="String"> </Data><NamedCell
      ss:Name="_FilterDatabase"/></Cell>
    <Cell ss:StyleID="s97"><Data ss:Type="String"> </Data><NamedCell
      ss:Name="_FilterDatabase"/></Cell>
    <Cell ss:StyleID="s97"><Data ss:Type="String"> </Data><NamedCell
      ss:Name="_FilterDatabase"/></Cell>
    <Cell ss:StyleID="s97"><Data ss:Type="String"> </Data><NamedCell
      ss:Name="_FilterDatabase"/></Cell>
    <Cell ss:StyleID="s97"><Data ss:Type="String"> </Data><NamedCell
      ss:Name="_FilterDatabase"/></Cell>
    <Cell ss:StyleID="s97"><Data ss:Type="String"> </Data><NamedCell
      ss:Name="_FilterDatabase"/></Cell>
    <Cell ss:StyleID="s97"><Data ss:Type="String"> </Data><NamedCell
      ss:Name="_FilterDatabase"/></Cell>
    <Cell ss:StyleID="s97"><Data ss:Type="String"> </Data><NamedCell
      ss:Name="_FilterDatabase"/></Cell>
    <Cell ss:StyleID="s97"><Data ss:Type="String"> </Data><NamedCell
      ss:Name="_FilterDatabase"/></Cell>
    <Cell ss:StyleID="s97"><Data ss:Type="String"> </Data><NamedCell
      ss:Name="_FilterDatabase"/></Cell>
    <Cell ss:StyleID="s97"><Data ss:Type="String"> </Data><NamedCell
      ss:Name="_FilterDatabase"/></Cell>
    <Cell ss:StyleID="s97"><Data ss:Type="String"> </Data><NamedCell
      ss:Name="_FilterDatabase"/></Cell>
    <Cell ss:StyleID="s97"><Data ss:Type="String"> </Data><NamedCell
      ss:Name="_FilterDatabase"/></Cell>
    <Cell ss:StyleID="s97"><Data ss:Type="String"> </Data><NamedCell
      ss:Name="_FilterDatabase"/></Cell>
    <Cell ss:StyleID="s97"><Data ss:Type="String"> </Data><NamedCell
      ss:Name="_FilterDatabase"/></Cell>
    <Cell ss:StyleID="s97"><Data ss:Type="String"> </Data><NamedCell
      ss:Name="_FilterDatabase"/></Cell>
    <Cell ss:StyleID="s97"><Data ss:Type="String"> </Data><NamedCell
      ss:Name="_FilterDatabase"/></Cell>
    <Cell ss:StyleID="s97"><Data ss:Type="String"> </Data><NamedCell
      ss:Name="_FilterDatabase"/></Cell>
    <Cell ss:StyleID="s97"><Data ss:Type="String"> </Data><NamedCell
      ss:Name="_FilterDatabase"/></Cell>
    <Cell ss:StyleID="s97"><Data ss:Type="String"> </Data><NamedCell
      ss:Name="_FilterDatabase"/></Cell>
    <Cell ss:StyleID="s97"><Data ss:Type="String"> </Data><NamedCell
      ss:Name="_FilterDatabase"/></Cell>
    <Cell ss:StyleID="s97"><Data ss:Type="String"> </Data><NamedCell
      ss:Name="_FilterDatabase"/></Cell>
    <Cell ss:StyleID="s97"><Data ss:Type="String"> </Data><NamedCell
      ss:Name="_FilterDatabase"/></Cell>
    <Cell ss:StyleID="s97"><Data ss:Type="String"> </Data><NamedCell
      ss:Name="_FilterDatabase"/></Cell>
    <Cell ss:StyleID="s97"><Data ss:Type="String"> </Data><NamedCell
      ss:Name="_FilterDatabase"/></Cell>
    <Cell ss:StyleID="s97"><Data ss:Type="String"> </Data><NamedCell
      ss:Name="_FilterDatabase"/></Cell>
    <Cell ss:StyleID="s97"><Data ss:Type="String"> </Data><NamedCell
      ss:Name="_FilterDatabase"/></Cell>
    <Cell ss:StyleID="s97"><Data ss:Type="String"> </Data><NamedCell
      ss:Name="_FilterDatabase"/></Cell>
    <Cell ss:StyleID="s97"><Data ss:Type="String"> </Data><NamedCell
      ss:Name="_FilterDatabase"/></Cell>
    <Cell ss:StyleID="s97"><Data ss:Type="String"> </Data><NamedCell
      ss:Name="_FilterDatabase"/></Cell>
    <Cell ss:StyleID="s97"><Data ss:Type="String"> </Data><NamedCell
      ss:Name="_FilterDatabase"/></Cell>
    <Cell ss:StyleID="s97"><Data ss:Type="String"> </Data><NamedCell
      ss:Name="_FilterDatabase"/></Cell>
    <Cell ss:StyleID="s97"><Data ss:Type="String"> </Data><NamedCell
      ss:Name="_FilterDatabase"/></Cell>
    <Cell ss:StyleID="s97"><Data ss:Type="String"> </Data><NamedCell
      ss:Name="_FilterDatabase"/></Cell>
    <Cell ss:StyleID="s97"><Data ss:Type="String"> </Data><NamedCell
      ss:Name="_FilterDatabase"/></Cell>
    <Cell ss:StyleID="s97"><Data ss:Type="String"> </Data><NamedCell
      ss:Name="_FilterDatabase"/></Cell>
    <Cell ss:StyleID="s97"><Data ss:Type="String"> </Data><NamedCell
      ss:Name="_FilterDatabase"/></Cell>
    <Cell ss:StyleID="s97"><Data ss:Type="String"> </Data><NamedCell
      ss:Name="_FilterDatabase"/></Cell>
    <Cell ss:StyleID="s97"><Data ss:Type="String"> </Data><NamedCell
      ss:Name="_FilterDatabase"/></Cell>
    <Cell ss:StyleID="s97"><Data ss:Type="String"> </Data><NamedCell
      ss:Name="_FilterDatabase"/></Cell>
    <Cell ss:StyleID="s97"><Data ss:Type="String"> </Data><NamedCell
      ss:Name="_FilterDatabase"/></Cell>
    <Cell ss:StyleID="s97"><Data ss:Type="String"> </Data><NamedCell
      ss:Name="_FilterDatabase"/></Cell>
    <Cell ss:StyleID="s97"><Data ss:Type="String"> </Data><NamedCell
      ss:Name="_FilterDatabase"/></Cell>
    <Cell ss:StyleID="s97"><Data ss:Type="String"> </Data><NamedCell
      ss:Name="_FilterDatabase"/></Cell>
    <Cell ss:StyleID="s97"><Data ss:Type="String"> </Data><NamedCell
      ss:Name="_FilterDatabase"/></Cell>
    <Cell ss:StyleID="s97"><Data ss:Type="String"> </Data><NamedCell
      ss:Name="_FilterDatabase"/></Cell>
    <Cell ss:StyleID="s97"><Data ss:Type="String"> </Data><NamedCell
      ss:Name="_FilterDatabase"/></Cell>
    <Cell ss:StyleID="s97"><Data ss:Type="String"> </Data><NamedCell
      ss:Name="_FilterDatabase"/></Cell>
    <Cell ss:StyleID="s97"><Data ss:Type="String"> </Data><NamedCell
      ss:Name="_FilterDatabase"/></Cell>
    <Cell ss:StyleID="s97"><Data ss:Type="String"> </Data><NamedCell
      ss:Name="_FilterDatabase"/></Cell>
    <Cell ss:StyleID="s97"><Data ss:Type="String"> </Data><NamedCell
      ss:Name="_FilterDatabase"/></Cell>
    <Cell ss:StyleID="s97"><Data ss:Type="String"> </Data><NamedCell
      ss:Name="_FilterDatabase"/></Cell>
    <Cell ss:StyleID="s97"><Data ss:Type="String"> </Data><NamedCell
      ss:Name="_FilterDatabase"/></Cell>
    <Cell ss:StyleID="s97"><Data ss:Type="String"> </Data><NamedCell
      ss:Name="_FilterDatabase"/></Cell>
    <Cell ss:StyleID="s97"><Data ss:Type="String"> </Data><NamedCell
      ss:Name="_FilterDatabase"/></Cell>
    <Cell ss:StyleID="s97"><Data ss:Type="String"> </Data><NamedCell
      ss:Name="_FilterDatabase"/></Cell>
    <Cell ss:StyleID="s97"><Data ss:Type="String"> </Data><NamedCell
      ss:Name="_FilterDatabase"/></Cell>
    <Cell ss:StyleID="s97"><Data ss:Type="String"> </Data><NamedCell
      ss:Name="_FilterDatabase"/></Cell>
    <Cell ss:StyleID="s97"><Data ss:Type="String"> </Data><NamedCell
      ss:Name="_FilterDatabase"/></Cell>
    <Cell ss:StyleID="s97"><Data ss:Type="String"> </Data><NamedCell
      ss:Name="_FilterDatabase"/></Cell>
    <Cell ss:StyleID="s97"><Data ss:Type="String"> </Data><NamedCell
      ss:Name="_FilterDatabase"/></Cell>
    <Cell ss:StyleID="s97"><Data ss:Type="String"> </Data><NamedCell
      ss:Name="_FilterDatabase"/></Cell>
    <Cell ss:StyleID="s97"><Data ss:Type="String"> </Data><NamedCell
      ss:Name="_FilterDatabase"/></Cell>
    <Cell ss:StyleID="s97"><Data ss:Type="String"> </Data><NamedCell
      ss:Name="_FilterDatabase"/></Cell>
    <Cell ss:StyleID="s97"><Data ss:Type="String"> </Data><NamedCell
      ss:Name="_FilterDatabase"/></Cell>
    <Cell ss:StyleID="s97"><Data ss:Type="String"> </Data><NamedCell
      ss:Name="_FilterDatabase"/></Cell>
    <Cell ss:StyleID="s97"><Data ss:Type="String"> </Data><NamedCell
      ss:Name="_FilterDatabase"/></Cell>
    <Cell ss:StyleID="s97"><Data ss:Type="String"> </Data><NamedCell
      ss:Name="_FilterDatabase"/></Cell>
    <Cell ss:StyleID="s97"><Data ss:Type="String"> </Data><NamedCell
      ss:Name="_FilterDatabase"/></Cell>
    <Cell ss:StyleID="s97"><Data ss:Type="String"> </Data><NamedCell
      ss:Name="_FilterDatabase"/></Cell>
    <Cell ss:StyleID="s97"><Data ss:Type="String"> </Data><NamedCell
      ss:Name="_FilterDatabase"/></Cell>
    <Cell ss:StyleID="s97"><Data ss:Type="String"> </Data><NamedCell
      ss:Name="_FilterDatabase"/></Cell>
    <Cell ss:StyleID="s97"><Data ss:Type="String"> </Data><NamedCell
      ss:Name="_FilterDatabase"/></Cell>
    <Cell ss:StyleID="s97"><Data ss:Type="String"> </Data><NamedCell
      ss:Name="_FilterDatabase"/></Cell>
    <Cell ss:StyleID="s97"><Data ss:Type="String"> </Data><NamedCell
      ss:Name="_FilterDatabase"/></Cell>
    <Cell ss:StyleID="s97"><Data ss:Type="String"> </Data><NamedCell
      ss:Name="_FilterDatabase"/></Cell>
    <Cell ss:StyleID="s97"><Data ss:Type="String"> </Data><NamedCell
      ss:Name="_FilterDatabase"/></Cell>
    <Cell ss:StyleID="s97"><Data ss:Type="String"> </Data><NamedCell
      ss:Name="_FilterDatabase"/></Cell>
    <Cell ss:StyleID="s97"><Data ss:Type="String"> </Data><NamedCell
      ss:Name="_FilterDatabase"/></Cell>
    <Cell ss:StyleID="s97"><Data ss:Type="String"> </Data><NamedCell
      ss:Name="_FilterDatabase"/></Cell>
    <Cell ss:StyleID="s97"><Data ss:Type="String"> </Data><NamedCell
      ss:Name="_FilterDatabase"/></Cell>
    <Cell ss:StyleID="s97"><Data ss:Type="String"> </Data><NamedCell
      ss:Name="_FilterDatabase"/></Cell>
    <Cell ss:StyleID="s97"><Data ss:Type="String"> </Data><NamedCell
      ss:Name="_FilterDatabase"/></Cell>
    <Cell ss:StyleID="s97"><Data ss:Type="String"> </Data><NamedCell
      ss:Name="_FilterDatabase"/></Cell>
    <Cell ss:StyleID="s97"><Data ss:Type="String"> </Data><NamedCell
      ss:Name="_FilterDatabase"/></Cell>
    <Cell ss:StyleID="s97"><Data ss:Type="String"> </Data><NamedCell
      ss:Name="_FilterDatabase"/></Cell>
    <Cell ss:StyleID="s97"><Data ss:Type="String"> </Data><NamedCell
      ss:Name="_FilterDatabase"/></Cell>
    <Cell ss:StyleID="s97"><Data ss:Type="String"> </Data><NamedCell
      ss:Name="_FilterDatabase"/></Cell>
    <Cell ss:StyleID="s97"><Data ss:Type="String"> </Data><NamedCell
      ss:Name="_FilterDatabase"/></Cell>
    <Cell ss:StyleID="s97"><Data ss:Type="String"> </Data><NamedCell
      ss:Name="_FilterDatabase"/></Cell>
    <Cell ss:StyleID="s97"><Data ss:Type="String"> </Data><NamedCell
      ss:Name="_FilterDatabase"/></Cell>
    <Cell ss:StyleID="s97"><Data ss:Type="String"> </Data><NamedCell
      ss:Name="_FilterDatabase"/></Cell>
    <Cell ss:StyleID="s97"><Data ss:Type="String"> </Data><NamedCell
      ss:Name="_FilterDatabase"/></Cell>
    <Cell ss:StyleID="s97"><Data ss:Type="String"> </Data><NamedCell
      ss:Name="_FilterDatabase"/></Cell>
    <Cell ss:StyleID="s97"><Data ss:Type="String"> </Data><NamedCell
      ss:Name="_FilterDatabase"/></Cell>
    <Cell ss:StyleID="s97"><Data ss:Type="String"> </Data><NamedCell
      ss:Name="_FilterDatabase"/></Cell>
    <Cell ss:StyleID="s97"><Data ss:Type="String"> </Data><NamedCell
      ss:Name="_FilterDatabase"/></Cell>
    <Cell ss:StyleID="s97"><Data ss:Type="String"> </Data><NamedCell
      ss:Name="_FilterDatabase"/></Cell>
    <Cell ss:StyleID="s97"><Data ss:Type="String"> </Data><NamedCell
      ss:Name="_FilterDatabase"/></Cell>
    <Cell ss:StyleID="s97"><Data ss:Type="String"> </Data><NamedCell
      ss:Name="_FilterDatabase"/></Cell>
    <Cell ss:StyleID="s97"><Data ss:Type="String"> </Data><NamedCell
      ss:Name="_FilterDatabase"/></Cell>
    <Cell ss:StyleID="s97"><Data ss:Type="String"> </Data><NamedCell
      ss:Name="_FilterDatabase"/></Cell>
    <Cell ss:StyleID="s97"><Data ss:Type="String"> </Data><NamedCell
      ss:Name="_FilterDatabase"/></Cell>
    <Cell ss:StyleID="s97"><Data ss:Type="String"> </Data><NamedCell
      ss:Name="_FilterDatabase"/></Cell>
    <Cell ss:StyleID="s97"><Data ss:Type="String"> </Data><NamedCell
      ss:Name="_FilterDatabase"/></Cell>
    <Cell ss:StyleID="s97"><Data ss:Type="String"> </Data><NamedCell
      ss:Name="_FilterDatabase"/></Cell>
    <Cell ss:StyleID="s97"><Data ss:Type="String"> </Data><NamedCell
      ss:Name="_FilterDatabase"/></Cell>
    <Cell ss:StyleID="s97"><Data ss:Type="String"> </Data><NamedCell
      ss:Name="_FilterDatabase"/></Cell>
    <Cell ss:StyleID="s97"><Data ss:Type="String"> </Data><NamedCell
      ss:Name="_FilterDatabase"/></Cell>
    <Cell ss:StyleID="s97"><Data ss:Type="String"> </Data><NamedCell
      ss:Name="_FilterDatabase"/></Cell>
    <Cell ss:StyleID="s97"><Data ss:Type="String"> </Data><NamedCell
      ss:Name="_FilterDatabase"/></Cell>
    <Cell ss:StyleID="s97"><Data ss:Type="String"> </Data><NamedCell
      ss:Name="_FilterDatabase"/></Cell>
    <Cell ss:StyleID="s97"><Data ss:Type="String"> </Data><NamedCell
      ss:Name="_FilterDatabase"/></Cell>
    <Cell ss:StyleID="s97"><Data ss:Type="String"> </Data><NamedCell
      ss:Name="_FilterDatabase"/></Cell>
    <Cell ss:StyleID="s97"><Data ss:Type="String"> </Data><NamedCell
      ss:Name="_FilterDatabase"/></Cell>
    <Cell ss:StyleID="s97"><Data ss:Type="String"> </Data><NamedCell
      ss:Name="_FilterDatabase"/></Cell>
    <Cell ss:StyleID="s97"><Data ss:Type="String"> </Data><NamedCell
      ss:Name="_FilterDatabase"/></Cell>
    <Cell ss:StyleID="s97"><Data ss:Type="String"> </Data><NamedCell
      ss:Name="_FilterDatabase"/></Cell>
    <Cell ss:StyleID="s97"><Data ss:Type="String"> </Data><NamedCell
      ss:Name="_FilterDatabase"/></Cell>
    <Cell ss:StyleID="s97"><Data ss:Type="String"> </Data><NamedCell
      ss:Name="_FilterDatabase"/></Cell>
    <Cell ss:StyleID="s97"><Data ss:Type="String"> </Data><NamedCell
      ss:Name="_FilterDatabase"/></Cell>
    <Cell ss:StyleID="s97"><Data ss:Type="String"> </Data><NamedCell
      ss:Name="_FilterDatabase"/></Cell>
    <Cell ss:StyleID="s97"><Data ss:Type="String"> </Data><NamedCell
      ss:Name="_FilterDatabase"/></Cell>
    <Cell ss:StyleID="s97"><Data ss:Type="String"> </Data><NamedCell
      ss:Name="_FilterDatabase"/></Cell>
    <Cell ss:StyleID="s97"><Data ss:Type="String"> </Data><NamedCell
      ss:Name="_FilterDatabase"/></Cell>
    <Cell ss:StyleID="s97"><Data ss:Type="String"> </Data><NamedCell
      ss:Name="_FilterDatabase"/></Cell>
    <Cell ss:StyleID="s97"><Data ss:Type="String"> </Data><NamedCell
      ss:Name="_FilterDatabase"/></Cell>
    <Cell ss:StyleID="s97"><Data ss:Type="String"> </Data><NamedCell
      ss:Name="_FilterDatabase"/></Cell>
    <Cell ss:StyleID="s97"><Data ss:Type="String"> </Data><NamedCell
      ss:Name="_FilterDatabase"/></Cell>
    <Cell ss:StyleID="s97"><Data ss:Type="String"> </Data><NamedCell
      ss:Name="_FilterDatabase"/></Cell>
    <Cell ss:StyleID="s97"><Data ss:Type="String"> </Data><NamedCell
      ss:Name="_FilterDatabase"/></Cell>
    <Cell ss:StyleID="s97"><Data ss:Type="String"> </Data><NamedCell
      ss:Name="_FilterDatabase"/></Cell>
    <Cell ss:StyleID="s97"><Data ss:Type="String"> </Data><NamedCell
      ss:Name="_FilterDatabase"/></Cell>
    <Cell ss:StyleID="s97"><Data ss:Type="String"> </Data><NamedCell
      ss:Name="_FilterDatabase"/></Cell>
    <Cell ss:StyleID="s97"><Data ss:Type="String"> </Data><NamedCell
      ss:Name="_FilterDatabase"/></Cell>
    <Cell ss:StyleID="s97"><Data ss:Type="String"> </Data><NamedCell
      ss:Name="_FilterDatabase"/></Cell>
    <Cell ss:StyleID="s97"><Data ss:Type="String"> </Data><NamedCell
      ss:Name="_FilterDatabase"/></Cell>
    <Cell ss:StyleID="s97"><Data ss:Type="String"> </Data><NamedCell
      ss:Name="_FilterDatabase"/></Cell>
    <Cell ss:StyleID="s97"><Data ss:Type="String"> </Data><NamedCell
      ss:Name="_FilterDatabase"/></Cell>
    <Cell ss:StyleID="s97"><Data ss:Type="String"> </Data><NamedCell
      ss:Name="_FilterDatabase"/></Cell>
    <Cell ss:StyleID="s97"><Data ss:Type="String"> </Data><NamedCell
      ss:Name="_FilterDatabase"/></Cell>
    <Cell ss:StyleID="s97"><Data ss:Type="String"> </Data><NamedCell
      ss:Name="_FilterDatabase"/></Cell>
    <Cell ss:StyleID="s97"><Data ss:Type="String"> </Data><NamedCell
      ss:Name="_FilterDatabase"/></Cell>
    <Cell ss:StyleID="s97"><Data ss:Type="String"> </Data><NamedCell
      ss:Name="_FilterDatabase"/></Cell>
    <Cell ss:StyleID="s97"><Data ss:Type="String"> </Data><NamedCell
      ss:Name="_FilterDatabase"/></Cell>
    <Cell ss:StyleID="s97"><Data ss:Type="String"> </Data><NamedCell
      ss:Name="_FilterDatabase"/></Cell>
    <Cell ss:StyleID="s97"><Data ss:Type="String"> </Data><NamedCell
      ss:Name="_FilterDatabase"/></Cell>
    <Cell ss:StyleID="s97"><Data ss:Type="String"> </Data><NamedCell
      ss:Name="_FilterDatabase"/></Cell>
    <Cell ss:StyleID="s97"><Data ss:Type="String"> </Data><NamedCell
      ss:Name="_FilterDatabase"/></Cell>
    <Cell ss:StyleID="s97"><Data ss:Type="String"> </Data><NamedCell
      ss:Name="_FilterDatabase"/></Cell>
    <Cell ss:StyleID="s97"><Data ss:Type="String"> </Data><NamedCell
      ss:Name="_FilterDatabase"/></Cell>
    <Cell ss:StyleID="s97"><Data ss:Type="String"> </Data><NamedCell
      ss:Name="_FilterDatabase"/></Cell>
    <Cell ss:StyleID="s97"><Data ss:Type="String"> </Data><NamedCell
      ss:Name="_FilterDatabase"/></Cell>
    <Cell ss:StyleID="s97"><Data ss:Type="String"> </Data><NamedCell
      ss:Name="_FilterDatabase"/></Cell>
    <Cell ss:StyleID="s97"><Data ss:Type="String"> </Data><NamedCell
      ss:Name="_FilterDatabase"/></Cell>
    <Cell ss:StyleID="s97"><Data ss:Type="String"> </Data><NamedCell
      ss:Name="_FilterDatabase"/></Cell>
    <Cell ss:StyleID="s97"><Data ss:Type="String"> </Data><NamedCell
      ss:Name="_FilterDatabase"/></Cell>
    <Cell ss:StyleID="s97"><Data ss:Type="String"> </Data><NamedCell
      ss:Name="_FilterDatabase"/></Cell>
    <Cell ss:StyleID="s97"><Data ss:Type="String"> </Data><NamedCell
      ss:Name="_FilterDatabase"/></Cell>
    <Cell ss:StyleID="s97"><Data ss:Type="String"> </Data><NamedCell
      ss:Name="_FilterDatabase"/></Cell>
    <Cell ss:StyleID="s97"><Data ss:Type="String"> </Data><NamedCell
      ss:Name="_FilterDatabase"/></Cell>
    <Cell ss:StyleID="s97"><Data ss:Type="String"> </Data><NamedCell
      ss:Name="_FilterDatabase"/></Cell>
    <Cell ss:StyleID="s97"><Data ss:Type="String"> </Data><NamedCell
      ss:Name="_FilterDatabase"/></Cell>
    <Cell ss:StyleID="s97"><Data ss:Type="String"> </Data><NamedCell
      ss:Name="_FilterDatabase"/></Cell>
    <Cell ss:StyleID="s97"><Data ss:Type="String"> </Data><NamedCell
      ss:Name="_FilterDatabase"/></Cell>
    <Cell ss:StyleID="s97"><Data ss:Type="String"> </Data><NamedCell
      ss:Name="_FilterDatabase"/></Cell>
    <Cell ss:StyleID="s97"><Data ss:Type="String"> </Data><NamedCell
      ss:Name="_FilterDatabase"/></Cell>
    <Cell ss:StyleID="s97"><Data ss:Type="String"> </Data><NamedCell
      ss:Name="_FilterDatabase"/></Cell>
    <Cell ss:StyleID="s97"><Data ss:Type="String"> </Data><NamedCell
      ss:Name="_FilterDatabase"/></Cell>
    <Cell ss:StyleID="s97"><Data ss:Type="String"> </Data><NamedCell
      ss:Name="_FilterDatabase"/></Cell>
    <Cell ss:StyleID="s97"><Data ss:Type="String"> </Data><NamedCell
      ss:Name="_FilterDatabase"/></Cell>
    <Cell ss:StyleID="s97"><Data ss:Type="String"> </Data><NamedCell
      ss:Name="_FilterDatabase"/></Cell>
    <Cell ss:StyleID="s97"><Data ss:Type="String"> </Data><NamedCell
      ss:Name="_FilterDatabase"/></Cell>
    <Cell ss:StyleID="s97"><Data ss:Type="String"> </Data><NamedCell
      ss:Name="_FilterDatabase"/></Cell>
    <Cell ss:StyleID="s97"><Data ss:Type="String"> </Data><NamedCell
      ss:Name="_FilterDatabase"/></Cell>
    <Cell ss:StyleID="s97"><Data ss:Type="String"> </Data><NamedCell
      ss:Name="_FilterDatabase"/></Cell>
    <Cell ss:StyleID="s97"><Data ss:Type="String"> </Data><NamedCell
      ss:Name="_FilterDatabase"/></Cell>
    <Cell ss:StyleID="s97"><Data ss:Type="String"> </Data><NamedCell
      ss:Name="_FilterDatabase"/></Cell>
    <Cell ss:StyleID="s97"><Data ss:Type="String"> </Data><NamedCell
      ss:Name="_FilterDatabase"/></Cell>
    <Cell ss:StyleID="s97"><Data ss:Type="String"> </Data><NamedCell
      ss:Name="_FilterDatabase"/></Cell>
    <Cell ss:StyleID="s97"><Data ss:Type="String"> </Data><NamedCell
      ss:Name="_FilterDatabase"/></Cell>
    <Cell ss:StyleID="s97"><Data ss:Type="String"> </Data><NamedCell
      ss:Name="_FilterDatabase"/></Cell>
    <Cell ss:StyleID="s97"><Data ss:Type="String"> </Data><NamedCell
      ss:Name="_FilterDatabase"/></Cell>
    <Cell ss:StyleID="s97"><Data ss:Type="String"> </Data><NamedCell
      ss:Name="_FilterDatabase"/></Cell>
    <Cell ss:StyleID="s97"><Data ss:Type="String"> </Data><NamedCell
      ss:Name="_FilterDatabase"/></Cell>
    <Cell ss:StyleID="s97"><Data ss:Type="String"> </Data><NamedCell
      ss:Name="_FilterDatabase"/></Cell>
    <Cell ss:StyleID="s97"><Data ss:Type="String"> </Data><NamedCell
      ss:Name="_FilterDatabase"/></Cell>
    <Cell ss:StyleID="s97"><Data ss:Type="String"> </Data><NamedCell
      ss:Name="_FilterDatabase"/></Cell>
    <Cell ss:StyleID="s97"><Data ss:Type="String"> </Data><NamedCell
      ss:Name="_FilterDatabase"/></Cell>
    <Cell ss:StyleID="s97"><Data ss:Type="String"> </Data><NamedCell
      ss:Name="_FilterDatabase"/></Cell>
    <Cell ss:StyleID="s97"><Data ss:Type="String"> </Data><NamedCell
      ss:Name="_FilterDatabase"/></Cell>
    <Cell ss:StyleID="s97"><Data ss:Type="String"> </Data><NamedCell
      ss:Name="_FilterDatabase"/></Cell>
    <Cell ss:StyleID="s97"><Data ss:Type="String"> </Data><NamedCell
      ss:Name="_FilterDatabase"/></Cell>
    <Cell ss:StyleID="s97"><Data ss:Type="String"> </Data><NamedCell
      ss:Name="_FilterDatabase"/></Cell>
    <Cell ss:StyleID="s97"><Data ss:Type="String"> </Data><NamedCell
      ss:Name="_FilterDatabase"/></Cell>
    <Cell ss:StyleID="s97"><Data ss:Type="String"> </Data><NamedCell
      ss:Name="_FilterDatabase"/></Cell>
    <Cell ss:StyleID="s97"><Data ss:Type="String"> </Data><NamedCell
      ss:Name="_FilterDatabase"/></Cell>
    <Cell ss:StyleID="s97"><Data ss:Type="String"> </Data><NamedCell
      ss:Name="_FilterDatabase"/></Cell>
    <Cell ss:StyleID="s97"><Data ss:Type="String"> </Data><NamedCell
      ss:Name="_FilterDatabase"/></Cell>
    <Cell ss:StyleID="s97"><Data ss:Type="String"> </Data><NamedCell
      ss:Name="_FilterDatabase"/></Cell>
    <Cell ss:StyleID="s97"><Data ss:Type="String"> </Data><NamedCell
      ss:Name="_FilterDatabase"/></Cell>
    <Cell ss:StyleID="s97"><Data ss:Type="String"> </Data><NamedCell
      ss:Name="_FilterDatabase"/></Cell>
    <Cell ss:StyleID="s97"><Data ss:Type="String"> </Data><NamedCell
      ss:Name="_FilterDatabase"/></Cell>
    <Cell ss:StyleID="s97"><Data ss:Type="String"> </Data><NamedCell
      ss:Name="_FilterDatabase"/></Cell>
    <Cell ss:StyleID="s97"><Data ss:Type="String"> </Data><NamedCell
      ss:Name="_FilterDatabase"/></Cell>
    <Cell ss:StyleID="s97"><Data ss:Type="String"> </Data><NamedCell
      ss:Name="_FilterDatabase"/></Cell>
    <Cell ss:StyleID="s97"><Data ss:Type="String"> </Data><NamedCell
      ss:Name="_FilterDatabase"/></Cell>
    <Cell ss:StyleID="s97"><Data ss:Type="String"> </Data><NamedCell
      ss:Name="_FilterDatabase"/></Cell>
    <Cell ss:StyleID="s97"><Data ss:Type="String"> </Data><NamedCell
      ss:Name="_FilterDatabase"/></Cell>
    <Cell ss:StyleID="s97"><Data ss:Type="String"> </Data><NamedCell
      ss:Name="_FilterDatabase"/></Cell>
    <Cell ss:StyleID="s97"><Data ss:Type="String"> </Data><NamedCell
      ss:Name="_FilterDatabase"/></Cell>
    <Cell ss:StyleID="s97"><Data ss:Type="String"> </Data><NamedCell
      ss:Name="_FilterDatabase"/></Cell>
   </Row>
   <Row ss:AutoFitHeight="0">
    <Cell ss:StyleID="s97"><Data ss:Type="Number">4</Data><NamedCell
      ss:Name="_FilterDatabase"/></Cell>
    <Cell ss:StyleID="s97"><Data ss:Type="String">BC1_tumor</Data><NamedCell
      ss:Name="_FilterDatabase"/></Cell>
    <Cell ss:StyleID="s97"><Data ss:Type="Number">5</Data><NamedCell
      ss:Name="_FilterDatabase"/></Cell>
    <Cell ss:StyleID="s97"><Data ss:Type="Number">100001</Data><NamedCell
      ss:Name="_FilterDatabase"/></Cell>
    <Cell ss:StyleID="s97"><Data ss:Type="Number">1700000</Data><NamedCell
      ss:Name="_FilterDatabase"/></Cell>
    <Cell ss:StyleID="s97"><Data ss:Type="Number">0.46</Data><NamedCell
      ss:Name="_FilterDatabase"/></Cell>
    <Cell ss:StyleID="s96"><Data ss:Type="String">SDHA, TERT</Data><NamedCell
      ss:Name="_FilterDatabase"/></Cell>
    <Cell ss:StyleID="s96"><Data ss:Type="String"> </Data><NamedCell
      ss:Name="_FilterDatabase"/></Cell>
    <Cell ss:StyleID="s96"><Data ss:Type="String"> </Data><NamedCell
      ss:Name="_FilterDatabase"/></Cell>
    <Cell ss:StyleID="s96"><Data ss:Type="String"> </Data><NamedCell
      ss:Name="_FilterDatabase"/></Cell>
    <Cell ss:StyleID="s96"><Data ss:Type="String"> </Data><NamedCell
      ss:Name="_FilterDatabase"/></Cell>
    <Cell ss:StyleID="s96"><Data ss:Type="String"> </Data><NamedCell
      ss:Name="_FilterDatabase"/></Cell>
    <Cell ss:StyleID="s96"><Data ss:Type="String"> </Data><NamedCell
      ss:Name="_FilterDatabase"/></Cell>
    <Cell ss:StyleID="s97"><Data ss:Type="String"> </Data><NamedCell
      ss:Name="_FilterDatabase"/></Cell>
    <Cell ss:StyleID="s97"><Data ss:Type="String"> </Data><NamedCell
      ss:Name="_FilterDatabase"/></Cell>
    <Cell ss:StyleID="s97"><Data ss:Type="String"> </Data><NamedCell
      ss:Name="_FilterDatabase"/></Cell>
    <Cell ss:StyleID="s97"><Data ss:Type="String"> </Data><NamedCell
      ss:Name="_FilterDatabase"/></Cell>
    <Cell ss:StyleID="s97"><Data ss:Type="String"> </Data><NamedCell
      ss:Name="_FilterDatabase"/></Cell>
    <Cell ss:StyleID="s97"><Data ss:Type="String"> </Data><NamedCell
      ss:Name="_FilterDatabase"/></Cell>
    <Cell ss:StyleID="s97"><Data ss:Type="String"> </Data><NamedCell
      ss:Name="_FilterDatabase"/></Cell>
    <Cell ss:StyleID="s97"><Data ss:Type="String"> </Data><NamedCell
      ss:Name="_FilterDatabase"/></Cell>
    <Cell ss:StyleID="s97"><Data ss:Type="String"> </Data><NamedCell
      ss:Name="_FilterDatabase"/></Cell>
    <Cell ss:StyleID="s97"><Data ss:Type="String"> </Data><NamedCell
      ss:Name="_FilterDatabase"/></Cell>
    <Cell ss:StyleID="s97"><Data ss:Type="String"> </Data><NamedCell
      ss:Name="_FilterDatabase"/></Cell>
    <Cell ss:StyleID="s97"><Data ss:Type="String"> </Data><NamedCell
      ss:Name="_FilterDatabase"/></Cell>
    <Cell ss:StyleID="s97"><Data ss:Type="String"> </Data><NamedCell
      ss:Name="_FilterDatabase"/></Cell>
    <Cell ss:StyleID="s97"><Data ss:Type="String"> </Data><NamedCell
      ss:Name="_FilterDatabase"/></Cell>
    <Cell ss:StyleID="s97"><Data ss:Type="String"> </Data><NamedCell
      ss:Name="_FilterDatabase"/></Cell>
    <Cell ss:StyleID="s97"><Data ss:Type="String"> </Data><NamedCell
      ss:Name="_FilterDatabase"/></Cell>
    <Cell ss:StyleID="s97"><Data ss:Type="String"> </Data><NamedCell
      ss:Name="_FilterDatabase"/></Cell>
    <Cell ss:StyleID="s97"><Data ss:Type="String"> </Data><NamedCell
      ss:Name="_FilterDatabase"/></Cell>
    <Cell ss:StyleID="s97"><Data ss:Type="String"> </Data><NamedCell
      ss:Name="_FilterDatabase"/></Cell>
    <Cell ss:StyleID="s97"><Data ss:Type="String"> </Data><NamedCell
      ss:Name="_FilterDatabase"/></Cell>
    <Cell ss:StyleID="s97"><Data ss:Type="String"> </Data><NamedCell
      ss:Name="_FilterDatabase"/></Cell>
    <Cell ss:StyleID="s97"><Data ss:Type="String"> </Data><NamedCell
      ss:Name="_FilterDatabase"/></Cell>
    <Cell ss:StyleID="s97"><Data ss:Type="String"> </Data><NamedCell
      ss:Name="_FilterDatabase"/></Cell>
    <Cell ss:StyleID="s97"><Data ss:Type="String"> </Data><NamedCell
      ss:Name="_FilterDatabase"/></Cell>
    <Cell ss:StyleID="s97"><Data ss:Type="String"> </Data><NamedCell
      ss:Name="_FilterDatabase"/></Cell>
    <Cell ss:StyleID="s97"><Data ss:Type="String"> </Data><NamedCell
      ss:Name="_FilterDatabase"/></Cell>
    <Cell ss:StyleID="s97"><Data ss:Type="String"> </Data><NamedCell
      ss:Name="_FilterDatabase"/></Cell>
    <Cell ss:StyleID="s97"><Data ss:Type="String"> </Data><NamedCell
      ss:Name="_FilterDatabase"/></Cell>
    <Cell ss:StyleID="s97"><Data ss:Type="String"> </Data><NamedCell
      ss:Name="_FilterDatabase"/></Cell>
    <Cell ss:StyleID="s97"><Data ss:Type="String"> </Data><NamedCell
      ss:Name="_FilterDatabase"/></Cell>
    <Cell ss:StyleID="s97"><Data ss:Type="String"> </Data><NamedCell
      ss:Name="_FilterDatabase"/></Cell>
    <Cell ss:StyleID="s97"><Data ss:Type="String"> </Data><NamedCell
      ss:Name="_FilterDatabase"/></Cell>
    <Cell ss:StyleID="s97"><Data ss:Type="String"> </Data><NamedCell
      ss:Name="_FilterDatabase"/></Cell>
    <Cell ss:StyleID="s97"><Data ss:Type="String"> </Data><NamedCell
      ss:Name="_FilterDatabase"/></Cell>
    <Cell ss:StyleID="s97"><Data ss:Type="String"> </Data><NamedCell
      ss:Name="_FilterDatabase"/></Cell>
    <Cell ss:StyleID="s97"><Data ss:Type="String"> </Data><NamedCell
      ss:Name="_FilterDatabase"/></Cell>
    <Cell ss:StyleID="s97"><Data ss:Type="String"> </Data><NamedCell
      ss:Name="_FilterDatabase"/></Cell>
    <Cell ss:StyleID="s97"><Data ss:Type="String"> </Data><NamedCell
      ss:Name="_FilterDatabase"/></Cell>
    <Cell ss:StyleID="s97"><Data ss:Type="String"> </Data><NamedCell
      ss:Name="_FilterDatabase"/></Cell>
    <Cell ss:StyleID="s97"><Data ss:Type="String"> </Data><NamedCell
      ss:Name="_FilterDatabase"/></Cell>
    <Cell ss:StyleID="s97"><Data ss:Type="String"> </Data><NamedCell
      ss:Name="_FilterDatabase"/></Cell>
    <Cell ss:StyleID="s97"><Data ss:Type="String"> </Data><NamedCell
      ss:Name="_FilterDatabase"/></Cell>
    <Cell ss:StyleID="s97"><Data ss:Type="String"> </Data><NamedCell
      ss:Name="_FilterDatabase"/></Cell>
    <Cell ss:StyleID="s97"><Data ss:Type="String"> </Data><NamedCell
      ss:Name="_FilterDatabase"/></Cell>
    <Cell ss:StyleID="s97"><Data ss:Type="String"> </Data><NamedCell
      ss:Name="_FilterDatabase"/></Cell>
    <Cell ss:StyleID="s97"><Data ss:Type="String"> </Data><NamedCell
      ss:Name="_FilterDatabase"/></Cell>
    <Cell ss:StyleID="s97"><Data ss:Type="String"> </Data><NamedCell
      ss:Name="_FilterDatabase"/></Cell>
    <Cell ss:StyleID="s97"><Data ss:Type="String"> </Data><NamedCell
      ss:Name="_FilterDatabase"/></Cell>
    <Cell ss:StyleID="s97"><Data ss:Type="String"> </Data><NamedCell
      ss:Name="_FilterDatabase"/></Cell>
    <Cell ss:StyleID="s97"><Data ss:Type="String"> </Data><NamedCell
      ss:Name="_FilterDatabase"/></Cell>
    <Cell ss:StyleID="s97"><Data ss:Type="String"> </Data><NamedCell
      ss:Name="_FilterDatabase"/></Cell>
    <Cell ss:StyleID="s97"><Data ss:Type="String"> </Data><NamedCell
      ss:Name="_FilterDatabase"/></Cell>
    <Cell ss:StyleID="s97"><Data ss:Type="String"> </Data><NamedCell
      ss:Name="_FilterDatabase"/></Cell>
    <Cell ss:StyleID="s97"><Data ss:Type="String"> </Data><NamedCell
      ss:Name="_FilterDatabase"/></Cell>
    <Cell ss:StyleID="s97"><Data ss:Type="String"> </Data><NamedCell
      ss:Name="_FilterDatabase"/></Cell>
    <Cell ss:StyleID="s97"><Data ss:Type="String"> </Data><NamedCell
      ss:Name="_FilterDatabase"/></Cell>
    <Cell ss:StyleID="s97"><Data ss:Type="String"> </Data><NamedCell
      ss:Name="_FilterDatabase"/></Cell>
    <Cell ss:StyleID="s97"><Data ss:Type="String"> </Data><NamedCell
      ss:Name="_FilterDatabase"/></Cell>
    <Cell ss:StyleID="s97"><Data ss:Type="String"> </Data><NamedCell
      ss:Name="_FilterDatabase"/></Cell>
    <Cell ss:StyleID="s97"><Data ss:Type="String"> </Data><NamedCell
      ss:Name="_FilterDatabase"/></Cell>
    <Cell ss:StyleID="s97"><Data ss:Type="String"> </Data><NamedCell
      ss:Name="_FilterDatabase"/></Cell>
    <Cell ss:StyleID="s97"><Data ss:Type="String"> </Data><NamedCell
      ss:Name="_FilterDatabase"/></Cell>
    <Cell ss:StyleID="s97"><Data ss:Type="String"> </Data><NamedCell
      ss:Name="_FilterDatabase"/></Cell>
    <Cell ss:StyleID="s97"><Data ss:Type="String"> </Data><NamedCell
      ss:Name="_FilterDatabase"/></Cell>
    <Cell ss:StyleID="s97"><Data ss:Type="String"> </Data><NamedCell
      ss:Name="_FilterDatabase"/></Cell>
    <Cell ss:StyleID="s97"><Data ss:Type="String"> </Data><NamedCell
      ss:Name="_FilterDatabase"/></Cell>
    <Cell ss:StyleID="s97"><Data ss:Type="String"> </Data><NamedCell
      ss:Name="_FilterDatabase"/></Cell>
    <Cell ss:StyleID="s97"><Data ss:Type="String"> </Data><NamedCell
      ss:Name="_FilterDatabase"/></Cell>
    <Cell ss:StyleID="s97"><Data ss:Type="String"> </Data><NamedCell
      ss:Name="_FilterDatabase"/></Cell>
    <Cell ss:StyleID="s97"><Data ss:Type="String"> </Data><NamedCell
      ss:Name="_FilterDatabase"/></Cell>
    <Cell ss:StyleID="s97"><Data ss:Type="String"> </Data><NamedCell
      ss:Name="_FilterDatabase"/></Cell>
    <Cell ss:StyleID="s97"><Data ss:Type="String"> </Data><NamedCell
      ss:Name="_FilterDatabase"/></Cell>
    <Cell ss:StyleID="s97"><Data ss:Type="String"> </Data><NamedCell
      ss:Name="_FilterDatabase"/></Cell>
    <Cell ss:StyleID="s97"><Data ss:Type="String"> </Data><NamedCell
      ss:Name="_FilterDatabase"/></Cell>
    <Cell ss:StyleID="s97"><Data ss:Type="String"> </Data><NamedCell
      ss:Name="_FilterDatabase"/></Cell>
    <Cell ss:StyleID="s97"><Data ss:Type="String"> </Data><NamedCell
      ss:Name="_FilterDatabase"/></Cell>
    <Cell ss:StyleID="s97"><Data ss:Type="String"> </Data><NamedCell
      ss:Name="_FilterDatabase"/></Cell>
    <Cell ss:StyleID="s97"><Data ss:Type="String"> </Data><NamedCell
      ss:Name="_FilterDatabase"/></Cell>
    <Cell ss:StyleID="s97"><Data ss:Type="String"> </Data><NamedCell
      ss:Name="_FilterDatabase"/></Cell>
    <Cell ss:StyleID="s97"><Data ss:Type="String"> </Data><NamedCell
      ss:Name="_FilterDatabase"/></Cell>
    <Cell ss:StyleID="s97"><Data ss:Type="String"> </Data><NamedCell
      ss:Name="_FilterDatabase"/></Cell>
    <Cell ss:StyleID="s97"><Data ss:Type="String"> </Data><NamedCell
      ss:Name="_FilterDatabase"/></Cell>
    <Cell ss:StyleID="s97"><Data ss:Type="String"> </Data><NamedCell
      ss:Name="_FilterDatabase"/></Cell>
    <Cell ss:StyleID="s97"><Data ss:Type="String"> </Data><NamedCell
      ss:Name="_FilterDatabase"/></Cell>
    <Cell ss:StyleID="s97"><Data ss:Type="String"> </Data><NamedCell
      ss:Name="_FilterDatabase"/></Cell>
    <Cell ss:StyleID="s97"><Data ss:Type="String"> </Data><NamedCell
      ss:Name="_FilterDatabase"/></Cell>
    <Cell ss:StyleID="s97"><Data ss:Type="String"> </Data><NamedCell
      ss:Name="_FilterDatabase"/></Cell>
    <Cell ss:StyleID="s97"><Data ss:Type="String"> </Data><NamedCell
      ss:Name="_FilterDatabase"/></Cell>
    <Cell ss:StyleID="s97"><Data ss:Type="String"> </Data><NamedCell
      ss:Name="_FilterDatabase"/></Cell>
    <Cell ss:StyleID="s97"><Data ss:Type="String"> </Data><NamedCell
      ss:Name="_FilterDatabase"/></Cell>
    <Cell ss:StyleID="s97"><Data ss:Type="String"> </Data><NamedCell
      ss:Name="_FilterDatabase"/></Cell>
    <Cell ss:StyleID="s97"><Data ss:Type="String"> </Data><NamedCell
      ss:Name="_FilterDatabase"/></Cell>
    <Cell ss:StyleID="s97"><Data ss:Type="String"> </Data><NamedCell
      ss:Name="_FilterDatabase"/></Cell>
    <Cell ss:StyleID="s97"><Data ss:Type="String"> </Data><NamedCell
      ss:Name="_FilterDatabase"/></Cell>
    <Cell ss:StyleID="s97"><Data ss:Type="String"> </Data><NamedCell
      ss:Name="_FilterDatabase"/></Cell>
    <Cell ss:StyleID="s97"><Data ss:Type="String"> </Data><NamedCell
      ss:Name="_FilterDatabase"/></Cell>
    <Cell ss:StyleID="s97"><Data ss:Type="String"> </Data><NamedCell
      ss:Name="_FilterDatabase"/></Cell>
    <Cell ss:StyleID="s97"><Data ss:Type="String"> </Data><NamedCell
      ss:Name="_FilterDatabase"/></Cell>
    <Cell ss:StyleID="s97"><Data ss:Type="String"> </Data><NamedCell
      ss:Name="_FilterDatabase"/></Cell>
    <Cell ss:StyleID="s97"><Data ss:Type="String"> </Data><NamedCell
      ss:Name="_FilterDatabase"/></Cell>
    <Cell ss:StyleID="s97"><Data ss:Type="String"> </Data><NamedCell
      ss:Name="_FilterDatabase"/></Cell>
    <Cell ss:StyleID="s97"><Data ss:Type="String"> </Data><NamedCell
      ss:Name="_FilterDatabase"/></Cell>
    <Cell ss:StyleID="s97"><Data ss:Type="String"> </Data><NamedCell
      ss:Name="_FilterDatabase"/></Cell>
    <Cell ss:StyleID="s97"><Data ss:Type="String"> </Data><NamedCell
      ss:Name="_FilterDatabase"/></Cell>
    <Cell ss:StyleID="s97"><Data ss:Type="String"> </Data><NamedCell
      ss:Name="_FilterDatabase"/></Cell>
    <Cell ss:StyleID="s97"><Data ss:Type="String"> </Data><NamedCell
      ss:Name="_FilterDatabase"/></Cell>
    <Cell ss:StyleID="s97"><Data ss:Type="String"> </Data><NamedCell
      ss:Name="_FilterDatabase"/></Cell>
    <Cell ss:StyleID="s97"><Data ss:Type="String"> </Data><NamedCell
      ss:Name="_FilterDatabase"/></Cell>
    <Cell ss:StyleID="s97"><Data ss:Type="String"> </Data><NamedCell
      ss:Name="_FilterDatabase"/></Cell>
    <Cell ss:StyleID="s97"><Data ss:Type="String"> </Data><NamedCell
      ss:Name="_FilterDatabase"/></Cell>
    <Cell ss:StyleID="s97"><Data ss:Type="String"> </Data><NamedCell
      ss:Name="_FilterDatabase"/></Cell>
    <Cell ss:StyleID="s97"><Data ss:Type="String"> </Data><NamedCell
      ss:Name="_FilterDatabase"/></Cell>
    <Cell ss:StyleID="s97"><Data ss:Type="String"> </Data><NamedCell
      ss:Name="_FilterDatabase"/></Cell>
    <Cell ss:StyleID="s97"><Data ss:Type="String"> </Data><NamedCell
      ss:Name="_FilterDatabase"/></Cell>
    <Cell ss:StyleID="s97"><Data ss:Type="String"> </Data><NamedCell
      ss:Name="_FilterDatabase"/></Cell>
    <Cell ss:StyleID="s97"><Data ss:Type="String"> </Data><NamedCell
      ss:Name="_FilterDatabase"/></Cell>
    <Cell ss:StyleID="s97"><Data ss:Type="String"> </Data><NamedCell
      ss:Name="_FilterDatabase"/></Cell>
    <Cell ss:StyleID="s97"><Data ss:Type="String"> </Data><NamedCell
      ss:Name="_FilterDatabase"/></Cell>
    <Cell ss:StyleID="s97"><Data ss:Type="String"> </Data><NamedCell
      ss:Name="_FilterDatabase"/></Cell>
    <Cell ss:StyleID="s97"><Data ss:Type="String"> </Data><NamedCell
      ss:Name="_FilterDatabase"/></Cell>
    <Cell ss:StyleID="s97"><Data ss:Type="String"> </Data><NamedCell
      ss:Name="_FilterDatabase"/></Cell>
    <Cell ss:StyleID="s97"><Data ss:Type="String"> </Data><NamedCell
      ss:Name="_FilterDatabase"/></Cell>
    <Cell ss:StyleID="s97"><Data ss:Type="String"> </Data><NamedCell
      ss:Name="_FilterDatabase"/></Cell>
    <Cell ss:StyleID="s97"><Data ss:Type="String"> </Data><NamedCell
      ss:Name="_FilterDatabase"/></Cell>
    <Cell ss:StyleID="s97"><Data ss:Type="String"> </Data><NamedCell
      ss:Name="_FilterDatabase"/></Cell>
    <Cell ss:StyleID="s97"><Data ss:Type="String"> </Data><NamedCell
      ss:Name="_FilterDatabase"/></Cell>
    <Cell ss:StyleID="s97"><Data ss:Type="String"> </Data><NamedCell
      ss:Name="_FilterDatabase"/></Cell>
    <Cell ss:StyleID="s97"><Data ss:Type="String"> </Data><NamedCell
      ss:Name="_FilterDatabase"/></Cell>
    <Cell ss:StyleID="s97"><Data ss:Type="String"> </Data><NamedCell
      ss:Name="_FilterDatabase"/></Cell>
    <Cell ss:StyleID="s97"><Data ss:Type="String"> </Data><NamedCell
      ss:Name="_FilterDatabase"/></Cell>
    <Cell ss:StyleID="s97"><Data ss:Type="String"> </Data><NamedCell
      ss:Name="_FilterDatabase"/></Cell>
    <Cell ss:StyleID="s97"><Data ss:Type="String"> </Data><NamedCell
      ss:Name="_FilterDatabase"/></Cell>
    <Cell ss:StyleID="s97"><Data ss:Type="String"> </Data><NamedCell
      ss:Name="_FilterDatabase"/></Cell>
    <Cell ss:StyleID="s97"><Data ss:Type="String"> </Data><NamedCell
      ss:Name="_FilterDatabase"/></Cell>
    <Cell ss:StyleID="s97"><Data ss:Type="String"> </Data><NamedCell
      ss:Name="_FilterDatabase"/></Cell>
    <Cell ss:StyleID="s97"><Data ss:Type="String"> </Data><NamedCell
      ss:Name="_FilterDatabase"/></Cell>
    <Cell ss:StyleID="s97"><Data ss:Type="String"> </Data><NamedCell
      ss:Name="_FilterDatabase"/></Cell>
    <Cell ss:StyleID="s97"><Data ss:Type="String"> </Data><NamedCell
      ss:Name="_FilterDatabase"/></Cell>
    <Cell ss:StyleID="s97"><Data ss:Type="String"> </Data><NamedCell
      ss:Name="_FilterDatabase"/></Cell>
    <Cell ss:StyleID="s97"><Data ss:Type="String"> </Data><NamedCell
      ss:Name="_FilterDatabase"/></Cell>
    <Cell ss:StyleID="s97"><Data ss:Type="String"> </Data><NamedCell
      ss:Name="_FilterDatabase"/></Cell>
    <Cell ss:StyleID="s97"><Data ss:Type="String"> </Data><NamedCell
      ss:Name="_FilterDatabase"/></Cell>
    <Cell ss:StyleID="s97"><Data ss:Type="String"> </Data><NamedCell
      ss:Name="_FilterDatabase"/></Cell>
    <Cell ss:StyleID="s97"><Data ss:Type="String"> </Data><NamedCell
      ss:Name="_FilterDatabase"/></Cell>
    <Cell ss:StyleID="s97"><Data ss:Type="String"> </Data><NamedCell
      ss:Name="_FilterDatabase"/></Cell>
    <Cell ss:StyleID="s97"><Data ss:Type="String"> </Data><NamedCell
      ss:Name="_FilterDatabase"/></Cell>
    <Cell ss:StyleID="s97"><Data ss:Type="String"> </Data><NamedCell
      ss:Name="_FilterDatabase"/></Cell>
    <Cell ss:StyleID="s97"><Data ss:Type="String"> </Data><NamedCell
      ss:Name="_FilterDatabase"/></Cell>
    <Cell ss:StyleID="s97"><Data ss:Type="String"> </Data><NamedCell
      ss:Name="_FilterDatabase"/></Cell>
    <Cell ss:StyleID="s97"><Data ss:Type="String"> </Data><NamedCell
      ss:Name="_FilterDatabase"/></Cell>
    <Cell ss:StyleID="s97"><Data ss:Type="String"> </Data><NamedCell
      ss:Name="_FilterDatabase"/></Cell>
    <Cell ss:StyleID="s97"><Data ss:Type="String"> </Data><NamedCell
      ss:Name="_FilterDatabase"/></Cell>
    <Cell ss:StyleID="s97"><Data ss:Type="String"> </Data><NamedCell
      ss:Name="_FilterDatabase"/></Cell>
    <Cell ss:StyleID="s97"><Data ss:Type="String"> </Data><NamedCell
      ss:Name="_FilterDatabase"/></Cell>
    <Cell ss:StyleID="s97"><Data ss:Type="String"> </Data><NamedCell
      ss:Name="_FilterDatabase"/></Cell>
    <Cell ss:StyleID="s97"><Data ss:Type="String"> </Data><NamedCell
      ss:Name="_FilterDatabase"/></Cell>
    <Cell ss:StyleID="s97"><Data ss:Type="String"> </Data><NamedCell
      ss:Name="_FilterDatabase"/></Cell>
    <Cell ss:StyleID="s97"><Data ss:Type="String"> </Data><NamedCell
      ss:Name="_FilterDatabase"/></Cell>
    <Cell ss:StyleID="s97"><Data ss:Type="String"> </Data><NamedCell
      ss:Name="_FilterDatabase"/></Cell>
    <Cell ss:StyleID="s97"><Data ss:Type="String"> </Data><NamedCell
      ss:Name="_FilterDatabase"/></Cell>
    <Cell ss:StyleID="s97"><Data ss:Type="String"> </Data><NamedCell
      ss:Name="_FilterDatabase"/></Cell>
    <Cell ss:StyleID="s97"><Data ss:Type="String"> </Data><NamedCell
      ss:Name="_FilterDatabase"/></Cell>
    <Cell ss:StyleID="s97"><Data ss:Type="String"> </Data><NamedCell
      ss:Name="_FilterDatabase"/></Cell>
    <Cell ss:StyleID="s97"><Data ss:Type="String"> </Data><NamedCell
      ss:Name="_FilterDatabase"/></Cell>
    <Cell ss:StyleID="s97"><Data ss:Type="String"> </Data><NamedCell
      ss:Name="_FilterDatabase"/></Cell>
    <Cell ss:StyleID="s97"><Data ss:Type="String"> </Data><NamedCell
      ss:Name="_FilterDatabase"/></Cell>
    <Cell ss:StyleID="s97"><Data ss:Type="String"> </Data><NamedCell
      ss:Name="_FilterDatabase"/></Cell>
    <Cell ss:StyleID="s97"><Data ss:Type="String"> </Data><NamedCell
      ss:Name="_FilterDatabase"/></Cell>
    <Cell ss:StyleID="s97"><Data ss:Type="String"> </Data><NamedCell
      ss:Name="_FilterDatabase"/></Cell>
    <Cell ss:StyleID="s97"><Data ss:Type="String"> </Data><NamedCell
      ss:Name="_FilterDatabase"/></Cell>
    <Cell ss:StyleID="s97"><Data ss:Type="String"> </Data><NamedCell
      ss:Name="_FilterDatabase"/></Cell>
    <Cell ss:StyleID="s97"><Data ss:Type="String"> </Data><NamedCell
      ss:Name="_FilterDatabase"/></Cell>
    <Cell ss:StyleID="s97"><Data ss:Type="String"> </Data><NamedCell
      ss:Name="_FilterDatabase"/></Cell>
    <Cell ss:StyleID="s97"><Data ss:Type="String"> </Data><NamedCell
      ss:Name="_FilterDatabase"/></Cell>
    <Cell ss:StyleID="s97"><Data ss:Type="String"> </Data><NamedCell
      ss:Name="_FilterDatabase"/></Cell>
    <Cell ss:StyleID="s97"><Data ss:Type="String"> </Data><NamedCell
      ss:Name="_FilterDatabase"/></Cell>
    <Cell ss:StyleID="s97"><Data ss:Type="String"> </Data><NamedCell
      ss:Name="_FilterDatabase"/></Cell>
    <Cell ss:StyleID="s97"><Data ss:Type="String"> </Data><NamedCell
      ss:Name="_FilterDatabase"/></Cell>
    <Cell ss:StyleID="s97"><Data ss:Type="String"> </Data><NamedCell
      ss:Name="_FilterDatabase"/></Cell>
    <Cell ss:StyleID="s97"><Data ss:Type="String"> </Data><NamedCell
      ss:Name="_FilterDatabase"/></Cell>
    <Cell ss:StyleID="s97"><Data ss:Type="String"> </Data><NamedCell
      ss:Name="_FilterDatabase"/></Cell>
    <Cell ss:StyleID="s97"><Data ss:Type="String"> </Data><NamedCell
      ss:Name="_FilterDatabase"/></Cell>
    <Cell ss:StyleID="s97"><Data ss:Type="String"> </Data><NamedCell
      ss:Name="_FilterDatabase"/></Cell>
    <Cell ss:StyleID="s97"><Data ss:Type="String"> </Data><NamedCell
      ss:Name="_FilterDatabase"/></Cell>
    <Cell ss:StyleID="s97"><Data ss:Type="String"> </Data><NamedCell
      ss:Name="_FilterDatabase"/></Cell>
    <Cell ss:StyleID="s97"><Data ss:Type="String"> </Data><NamedCell
      ss:Name="_FilterDatabase"/></Cell>
    <Cell ss:StyleID="s97"><Data ss:Type="String"> </Data><NamedCell
      ss:Name="_FilterDatabase"/></Cell>
    <Cell ss:StyleID="s97"><Data ss:Type="String"> </Data><NamedCell
      ss:Name="_FilterDatabase"/></Cell>
    <Cell ss:StyleID="s97"><Data ss:Type="String"> </Data><NamedCell
      ss:Name="_FilterDatabase"/></Cell>
    <Cell ss:StyleID="s97"><Data ss:Type="String"> </Data><NamedCell
      ss:Name="_FilterDatabase"/></Cell>
    <Cell ss:StyleID="s97"><Data ss:Type="String"> </Data><NamedCell
      ss:Name="_FilterDatabase"/></Cell>
    <Cell ss:StyleID="s97"><Data ss:Type="String"> </Data><NamedCell
      ss:Name="_FilterDatabase"/></Cell>
    <Cell ss:StyleID="s97"><Data ss:Type="String"> </Data><NamedCell
      ss:Name="_FilterDatabase"/></Cell>
    <Cell ss:StyleID="s97"><Data ss:Type="String"> </Data><NamedCell
      ss:Name="_FilterDatabase"/></Cell>
    <Cell ss:StyleID="s97"><Data ss:Type="String"> </Data><NamedCell
      ss:Name="_FilterDatabase"/></Cell>
    <Cell ss:StyleID="s97"><Data ss:Type="String"> </Data><NamedCell
      ss:Name="_FilterDatabase"/></Cell>
    <Cell ss:StyleID="s97"><Data ss:Type="String"> </Data><NamedCell
      ss:Name="_FilterDatabase"/></Cell>
    <Cell ss:StyleID="s97"><Data ss:Type="String"> </Data><NamedCell
      ss:Name="_FilterDatabase"/></Cell>
    <Cell ss:StyleID="s97"><Data ss:Type="String"> </Data><NamedCell
      ss:Name="_FilterDatabase"/></Cell>
    <Cell ss:StyleID="s97"><Data ss:Type="String"> </Data><NamedCell
      ss:Name="_FilterDatabase"/></Cell>
    <Cell ss:StyleID="s97"><Data ss:Type="String"> </Data><NamedCell
      ss:Name="_FilterDatabase"/></Cell>
    <Cell ss:StyleID="s97"><Data ss:Type="String"> </Data><NamedCell
      ss:Name="_FilterDatabase"/></Cell>
    <Cell ss:StyleID="s97"><Data ss:Type="String"> </Data><NamedCell
      ss:Name="_FilterDatabase"/></Cell>
    <Cell ss:StyleID="s97"><Data ss:Type="String"> </Data><NamedCell
      ss:Name="_FilterDatabase"/></Cell>
    <Cell ss:StyleID="s97"><Data ss:Type="String"> </Data><NamedCell
      ss:Name="_FilterDatabase"/></Cell>
    <Cell ss:StyleID="s97"><Data ss:Type="String"> </Data><NamedCell
      ss:Name="_FilterDatabase"/></Cell>
    <Cell ss:StyleID="s97"><Data ss:Type="String"> </Data><NamedCell
      ss:Name="_FilterDatabase"/></Cell>
    <Cell ss:StyleID="s97"><Data ss:Type="String"> </Data><NamedCell
      ss:Name="_FilterDatabase"/></Cell>
    <Cell ss:StyleID="s97"><Data ss:Type="String"> </Data><NamedCell
      ss:Name="_FilterDatabase"/></Cell>
    <Cell ss:StyleID="s97"><Data ss:Type="String"> </Data><NamedCell
      ss:Name="_FilterDatabase"/></Cell>
    <Cell ss:StyleID="s97"><Data ss:Type="String"> </Data><NamedCell
      ss:Name="_FilterDatabase"/></Cell>
    <Cell ss:StyleID="s97"><Data ss:Type="String"> </Data><NamedCell
      ss:Name="_FilterDatabase"/></Cell>
    <Cell ss:StyleID="s97"><Data ss:Type="String"> </Data><NamedCell
      ss:Name="_FilterDatabase"/></Cell>
    <Cell ss:StyleID="s97"><Data ss:Type="String"> </Data><NamedCell
      ss:Name="_FilterDatabase"/></Cell>
    <Cell ss:StyleID="s97"><Data ss:Type="String"> </Data><NamedCell
      ss:Name="_FilterDatabase"/></Cell>
    <Cell ss:StyleID="s97"><Data ss:Type="String"> </Data><NamedCell
      ss:Name="_FilterDatabase"/></Cell>
    <Cell ss:StyleID="s97"><Data ss:Type="String"> </Data><NamedCell
      ss:Name="_FilterDatabase"/></Cell>
    <Cell ss:StyleID="s97"><Data ss:Type="String"> </Data><NamedCell
      ss:Name="_FilterDatabase"/></Cell>
    <Cell ss:StyleID="s97"><Data ss:Type="String"> </Data><NamedCell
      ss:Name="_FilterDatabase"/></Cell>
    <Cell ss:StyleID="s97"><Data ss:Type="String"> </Data><NamedCell
      ss:Name="_FilterDatabase"/></Cell>
    <Cell ss:StyleID="s97"><Data ss:Type="String"> </Data><NamedCell
      ss:Name="_FilterDatabase"/></Cell>
    <Cell ss:StyleID="s97"><Data ss:Type="String"> </Data><NamedCell
      ss:Name="_FilterDatabase"/></Cell>
    <Cell ss:StyleID="s97"><Data ss:Type="String"> </Data><NamedCell
      ss:Name="_FilterDatabase"/></Cell>
    <Cell ss:StyleID="s97"><Data ss:Type="String"> </Data><NamedCell
      ss:Name="_FilterDatabase"/></Cell>
    <Cell ss:StyleID="s97"><Data ss:Type="String"> </Data><NamedCell
      ss:Name="_FilterDatabase"/></Cell>
    <Cell ss:StyleID="s97"><Data ss:Type="String"> </Data><NamedCell
      ss:Name="_FilterDatabase"/></Cell>
    <Cell ss:StyleID="s97"><Data ss:Type="String"> </Data><NamedCell
      ss:Name="_FilterDatabase"/></Cell>
    <Cell ss:StyleID="s97"><Data ss:Type="String"> </Data><NamedCell
      ss:Name="_FilterDatabase"/></Cell>
    <Cell ss:StyleID="s97"><Data ss:Type="String"> </Data><NamedCell
      ss:Name="_FilterDatabase"/></Cell>
    <Cell ss:StyleID="s97"><Data ss:Type="String"> </Data><NamedCell
      ss:Name="_FilterDatabase"/></Cell>
    <Cell ss:StyleID="s97"><Data ss:Type="String"> </Data><NamedCell
      ss:Name="_FilterDatabase"/></Cell>
    <Cell ss:StyleID="s97"><Data ss:Type="String"> </Data><NamedCell
      ss:Name="_FilterDatabase"/></Cell>
    <Cell ss:StyleID="s97"><Data ss:Type="String"> </Data><NamedCell
      ss:Name="_FilterDatabase"/></Cell>
    <Cell ss:StyleID="s97"><Data ss:Type="String"> </Data><NamedCell
      ss:Name="_FilterDatabase"/></Cell>
    <Cell ss:StyleID="s97"><Data ss:Type="String"> </Data><NamedCell
      ss:Name="_FilterDatabase"/></Cell>
    <Cell ss:StyleID="s97"><Data ss:Type="String"> </Data><NamedCell
      ss:Name="_FilterDatabase"/></Cell>
    <Cell ss:StyleID="s97"><Data ss:Type="String"> </Data><NamedCell
      ss:Name="_FilterDatabase"/></Cell>
    <Cell ss:StyleID="s97"><Data ss:Type="String"> </Data><NamedCell
      ss:Name="_FilterDatabase"/></Cell>
    <Cell ss:StyleID="s97"><Data ss:Type="String"> </Data><NamedCell
      ss:Name="_FilterDatabase"/></Cell>
    <Cell ss:StyleID="s97"><Data ss:Type="String"> </Data><NamedCell
      ss:Name="_FilterDatabase"/></Cell>
    <Cell ss:StyleID="s97"><Data ss:Type="String"> </Data><NamedCell
      ss:Name="_FilterDatabase"/></Cell>
    <Cell ss:StyleID="s97"><Data ss:Type="String"> </Data><NamedCell
      ss:Name="_FilterDatabase"/></Cell>
    <Cell ss:StyleID="s97"><Data ss:Type="String"> </Data><NamedCell
      ss:Name="_FilterDatabase"/></Cell>
    <Cell ss:StyleID="s97"><Data ss:Type="String"> </Data><NamedCell
      ss:Name="_FilterDatabase"/></Cell>
    <Cell ss:StyleID="s97"><Data ss:Type="String"> </Data><NamedCell
      ss:Name="_FilterDatabase"/></Cell>
   </Row>
   <Row ss:AutoFitHeight="0">
    <Cell ss:StyleID="s97"><Data ss:Type="Number">5</Data><NamedCell
      ss:Name="_FilterDatabase"/></Cell>
    <Cell ss:StyleID="s97"><Data ss:Type="String">BC1_tumor</Data><NamedCell
      ss:Name="_FilterDatabase"/></Cell>
    <Cell ss:StyleID="s97"><Data ss:Type="Number">8</Data><NamedCell
      ss:Name="_FilterDatabase"/></Cell>
    <Cell ss:StyleID="s97"><Data ss:Type="Number">48000001</Data><NamedCell
      ss:Name="_FilterDatabase"/></Cell>
    <Cell ss:StyleID="s97"><Data ss:Type="Number">88600000</Data><NamedCell
      ss:Name="_FilterDatabase"/></Cell>
    <Cell ss:StyleID="s97"><Data ss:Type="Number">0.7</Data><NamedCell
      ss:Name="_FilterDatabase"/></Cell>
    <Cell ss:StyleID="s96"><Data ss:Type="String">TCEA1, PREX2</Data><NamedCell
      ss:Name="_FilterDatabase"/></Cell>
    <Cell ss:StyleID="s96"><Data ss:Type="String"> </Data><NamedCell
      ss:Name="_FilterDatabase"/></Cell>
    <Cell ss:StyleID="s96"><Data ss:Type="String"> </Data><NamedCell
      ss:Name="_FilterDatabase"/></Cell>
    <Cell ss:StyleID="s96"><Data ss:Type="String"> </Data><NamedCell
      ss:Name="_FilterDatabase"/></Cell>
    <Cell ss:StyleID="s96"><Data ss:Type="String"> </Data><NamedCell
      ss:Name="_FilterDatabase"/></Cell>
    <Cell ss:StyleID="s96"><Data ss:Type="String"> </Data><NamedCell
      ss:Name="_FilterDatabase"/></Cell>
    <Cell ss:StyleID="s96"><Data ss:Type="String"> </Data><NamedCell
      ss:Name="_FilterDatabase"/></Cell>
    <Cell ss:StyleID="s97"><Data ss:Type="String"> </Data><NamedCell
      ss:Name="_FilterDatabase"/></Cell>
    <Cell ss:StyleID="s97"><Data ss:Type="String"> </Data><NamedCell
      ss:Name="_FilterDatabase"/></Cell>
    <Cell ss:StyleID="s97"><Data ss:Type="String"> </Data><NamedCell
      ss:Name="_FilterDatabase"/></Cell>
    <Cell ss:StyleID="s97"><Data ss:Type="String"> </Data><NamedCell
      ss:Name="_FilterDatabase"/></Cell>
    <Cell ss:StyleID="s97"><Data ss:Type="String"> </Data><NamedCell
      ss:Name="_FilterDatabase"/></Cell>
    <Cell ss:StyleID="s97"><Data ss:Type="String"> </Data><NamedCell
      ss:Name="_FilterDatabase"/></Cell>
    <Cell ss:StyleID="s97"><Data ss:Type="String"> </Data><NamedCell
      ss:Name="_FilterDatabase"/></Cell>
    <Cell ss:StyleID="s97"><Data ss:Type="String"> </Data><NamedCell
      ss:Name="_FilterDatabase"/></Cell>
    <Cell ss:StyleID="s97"><Data ss:Type="String"> </Data><NamedCell
      ss:Name="_FilterDatabase"/></Cell>
    <Cell ss:StyleID="s97"><Data ss:Type="String"> </Data><NamedCell
      ss:Name="_FilterDatabase"/></Cell>
    <Cell ss:StyleID="s97"><Data ss:Type="String"> </Data><NamedCell
      ss:Name="_FilterDatabase"/></Cell>
    <Cell ss:StyleID="s97"><Data ss:Type="String"> </Data><NamedCell
      ss:Name="_FilterDatabase"/></Cell>
    <Cell ss:StyleID="s97"><Data ss:Type="String"> </Data><NamedCell
      ss:Name="_FilterDatabase"/></Cell>
    <Cell ss:StyleID="s97"><Data ss:Type="String"> </Data><NamedCell
      ss:Name="_FilterDatabase"/></Cell>
    <Cell ss:StyleID="s97"><Data ss:Type="String"> </Data><NamedCell
      ss:Name="_FilterDatabase"/></Cell>
    <Cell ss:StyleID="s97"><Data ss:Type="String"> </Data><NamedCell
      ss:Name="_FilterDatabase"/></Cell>
    <Cell ss:StyleID="s97"><Data ss:Type="String"> </Data><NamedCell
      ss:Name="_FilterDatabase"/></Cell>
    <Cell ss:StyleID="s97"><Data ss:Type="String"> </Data><NamedCell
      ss:Name="_FilterDatabase"/></Cell>
    <Cell ss:StyleID="s97"><Data ss:Type="String"> </Data><NamedCell
      ss:Name="_FilterDatabase"/></Cell>
    <Cell ss:StyleID="s97"><Data ss:Type="String"> </Data><NamedCell
      ss:Name="_FilterDatabase"/></Cell>
    <Cell ss:StyleID="s97"><Data ss:Type="String"> </Data><NamedCell
      ss:Name="_FilterDatabase"/></Cell>
    <Cell ss:StyleID="s97"><Data ss:Type="String"> </Data><NamedCell
      ss:Name="_FilterDatabase"/></Cell>
    <Cell ss:StyleID="s97"><Data ss:Type="String"> </Data><NamedCell
      ss:Name="_FilterDatabase"/></Cell>
    <Cell ss:StyleID="s97"><Data ss:Type="String"> </Data><NamedCell
      ss:Name="_FilterDatabase"/></Cell>
    <Cell ss:StyleID="s97"><Data ss:Type="String"> </Data><NamedCell
      ss:Name="_FilterDatabase"/></Cell>
    <Cell ss:StyleID="s97"><Data ss:Type="String"> </Data><NamedCell
      ss:Name="_FilterDatabase"/></Cell>
    <Cell ss:StyleID="s97"><Data ss:Type="String"> </Data><NamedCell
      ss:Name="_FilterDatabase"/></Cell>
    <Cell ss:StyleID="s97"><Data ss:Type="String"> </Data><NamedCell
      ss:Name="_FilterDatabase"/></Cell>
    <Cell ss:StyleID="s97"><Data ss:Type="String"> </Data><NamedCell
      ss:Name="_FilterDatabase"/></Cell>
    <Cell ss:StyleID="s97"><Data ss:Type="String"> </Data><NamedCell
      ss:Name="_FilterDatabase"/></Cell>
    <Cell ss:StyleID="s97"><Data ss:Type="String"> </Data><NamedCell
      ss:Name="_FilterDatabase"/></Cell>
    <Cell ss:StyleID="s97"><Data ss:Type="String"> </Data><NamedCell
      ss:Name="_FilterDatabase"/></Cell>
    <Cell ss:StyleID="s97"><Data ss:Type="String"> </Data><NamedCell
      ss:Name="_FilterDatabase"/></Cell>
    <Cell ss:StyleID="s97"><Data ss:Type="String"> </Data><NamedCell
      ss:Name="_FilterDatabase"/></Cell>
    <Cell ss:StyleID="s97"><Data ss:Type="String"> </Data><NamedCell
      ss:Name="_FilterDatabase"/></Cell>
    <Cell ss:StyleID="s97"><Data ss:Type="String"> </Data><NamedCell
      ss:Name="_FilterDatabase"/></Cell>
    <Cell ss:StyleID="s97"><Data ss:Type="String"> </Data><NamedCell
      ss:Name="_FilterDatabase"/></Cell>
    <Cell ss:StyleID="s97"><Data ss:Type="String"> </Data><NamedCell
      ss:Name="_FilterDatabase"/></Cell>
    <Cell ss:StyleID="s97"><Data ss:Type="String"> </Data><NamedCell
      ss:Name="_FilterDatabase"/></Cell>
    <Cell ss:StyleID="s97"><Data ss:Type="String"> </Data><NamedCell
      ss:Name="_FilterDatabase"/></Cell>
    <Cell ss:StyleID="s97"><Data ss:Type="String"> </Data><NamedCell
      ss:Name="_FilterDatabase"/></Cell>
    <Cell ss:StyleID="s97"><Data ss:Type="String"> </Data><NamedCell
      ss:Name="_FilterDatabase"/></Cell>
    <Cell ss:StyleID="s97"><Data ss:Type="String"> </Data><NamedCell
      ss:Name="_FilterDatabase"/></Cell>
    <Cell ss:StyleID="s97"><Data ss:Type="String"> </Data><NamedCell
      ss:Name="_FilterDatabase"/></Cell>
    <Cell ss:StyleID="s97"><Data ss:Type="String"> </Data><NamedCell
      ss:Name="_FilterDatabase"/></Cell>
    <Cell ss:StyleID="s97"><Data ss:Type="String"> </Data><NamedCell
      ss:Name="_FilterDatabase"/></Cell>
    <Cell ss:StyleID="s97"><Data ss:Type="String"> </Data><NamedCell
      ss:Name="_FilterDatabase"/></Cell>
    <Cell ss:StyleID="s97"><Data ss:Type="String"> </Data><NamedCell
      ss:Name="_FilterDatabase"/></Cell>
    <Cell ss:StyleID="s97"><Data ss:Type="String"> </Data><NamedCell
      ss:Name="_FilterDatabase"/></Cell>
    <Cell ss:StyleID="s97"><Data ss:Type="String"> </Data><NamedCell
      ss:Name="_FilterDatabase"/></Cell>
    <Cell ss:StyleID="s97"><Data ss:Type="String"> </Data><NamedCell
      ss:Name="_FilterDatabase"/></Cell>
    <Cell ss:StyleID="s97"><Data ss:Type="String"> </Data><NamedCell
      ss:Name="_FilterDatabase"/></Cell>
    <Cell ss:StyleID="s97"><Data ss:Type="String"> </Data><NamedCell
      ss:Name="_FilterDatabase"/></Cell>
    <Cell ss:StyleID="s97"><Data ss:Type="String"> </Data><NamedCell
      ss:Name="_FilterDatabase"/></Cell>
    <Cell ss:StyleID="s97"><Data ss:Type="String"> </Data><NamedCell
      ss:Name="_FilterDatabase"/></Cell>
    <Cell ss:StyleID="s97"><Data ss:Type="String"> </Data><NamedCell
      ss:Name="_FilterDatabase"/></Cell>
    <Cell ss:StyleID="s97"><Data ss:Type="String"> </Data><NamedCell
      ss:Name="_FilterDatabase"/></Cell>
    <Cell ss:StyleID="s97"><Data ss:Type="String"> </Data><NamedCell
      ss:Name="_FilterDatabase"/></Cell>
    <Cell ss:StyleID="s97"><Data ss:Type="String"> </Data><NamedCell
      ss:Name="_FilterDatabase"/></Cell>
    <Cell ss:StyleID="s97"><Data ss:Type="String"> </Data><NamedCell
      ss:Name="_FilterDatabase"/></Cell>
    <Cell ss:StyleID="s97"><Data ss:Type="String"> </Data><NamedCell
      ss:Name="_FilterDatabase"/></Cell>
    <Cell ss:StyleID="s97"><Data ss:Type="String"> </Data><NamedCell
      ss:Name="_FilterDatabase"/></Cell>
    <Cell ss:StyleID="s97"><Data ss:Type="String"> </Data><NamedCell
      ss:Name="_FilterDatabase"/></Cell>
    <Cell ss:StyleID="s97"><Data ss:Type="String"> </Data><NamedCell
      ss:Name="_FilterDatabase"/></Cell>
    <Cell ss:StyleID="s97"><Data ss:Type="String"> </Data><NamedCell
      ss:Name="_FilterDatabase"/></Cell>
    <Cell ss:StyleID="s97"><Data ss:Type="String"> </Data><NamedCell
      ss:Name="_FilterDatabase"/></Cell>
    <Cell ss:StyleID="s97"><Data ss:Type="String"> </Data><NamedCell
      ss:Name="_FilterDatabase"/></Cell>
    <Cell ss:StyleID="s97"><Data ss:Type="String"> </Data><NamedCell
      ss:Name="_FilterDatabase"/></Cell>
    <Cell ss:StyleID="s97"><Data ss:Type="String"> </Data><NamedCell
      ss:Name="_FilterDatabase"/></Cell>
    <Cell ss:StyleID="s97"><Data ss:Type="String"> </Data><NamedCell
      ss:Name="_FilterDatabase"/></Cell>
    <Cell ss:StyleID="s97"><Data ss:Type="String"> </Data><NamedCell
      ss:Name="_FilterDatabase"/></Cell>
    <Cell ss:StyleID="s97"><Data ss:Type="String"> </Data><NamedCell
      ss:Name="_FilterDatabase"/></Cell>
    <Cell ss:StyleID="s97"><Data ss:Type="String"> </Data><NamedCell
      ss:Name="_FilterDatabase"/></Cell>
    <Cell ss:StyleID="s97"><Data ss:Type="String"> </Data><NamedCell
      ss:Name="_FilterDatabase"/></Cell>
    <Cell ss:StyleID="s97"><Data ss:Type="String"> </Data><NamedCell
      ss:Name="_FilterDatabase"/></Cell>
    <Cell ss:StyleID="s97"><Data ss:Type="String"> </Data><NamedCell
      ss:Name="_FilterDatabase"/></Cell>
    <Cell ss:StyleID="s97"><Data ss:Type="String"> </Data><NamedCell
      ss:Name="_FilterDatabase"/></Cell>
    <Cell ss:StyleID="s97"><Data ss:Type="String"> </Data><NamedCell
      ss:Name="_FilterDatabase"/></Cell>
    <Cell ss:StyleID="s97"><Data ss:Type="String"> </Data><NamedCell
      ss:Name="_FilterDatabase"/></Cell>
    <Cell ss:StyleID="s97"><Data ss:Type="String"> </Data><NamedCell
      ss:Name="_FilterDatabase"/></Cell>
    <Cell ss:StyleID="s97"><Data ss:Type="String"> </Data><NamedCell
      ss:Name="_FilterDatabase"/></Cell>
    <Cell ss:StyleID="s97"><Data ss:Type="String"> </Data><NamedCell
      ss:Name="_FilterDatabase"/></Cell>
    <Cell ss:StyleID="s97"><Data ss:Type="String"> </Data><NamedCell
      ss:Name="_FilterDatabase"/></Cell>
    <Cell ss:StyleID="s97"><Data ss:Type="String"> </Data><NamedCell
      ss:Name="_FilterDatabase"/></Cell>
    <Cell ss:StyleID="s97"><Data ss:Type="String"> </Data><NamedCell
      ss:Name="_FilterDatabase"/></Cell>
    <Cell ss:StyleID="s97"><Data ss:Type="String"> </Data><NamedCell
      ss:Name="_FilterDatabase"/></Cell>
    <Cell ss:StyleID="s97"><Data ss:Type="String"> </Data><NamedCell
      ss:Name="_FilterDatabase"/></Cell>
    <Cell ss:StyleID="s97"><Data ss:Type="String"> </Data><NamedCell
      ss:Name="_FilterDatabase"/></Cell>
    <Cell ss:StyleID="s97"><Data ss:Type="String"> </Data><NamedCell
      ss:Name="_FilterDatabase"/></Cell>
    <Cell ss:StyleID="s97"><Data ss:Type="String"> </Data><NamedCell
      ss:Name="_FilterDatabase"/></Cell>
    <Cell ss:StyleID="s97"><Data ss:Type="String"> </Data><NamedCell
      ss:Name="_FilterDatabase"/></Cell>
    <Cell ss:StyleID="s97"><Data ss:Type="String"> </Data><NamedCell
      ss:Name="_FilterDatabase"/></Cell>
    <Cell ss:StyleID="s97"><Data ss:Type="String"> </Data><NamedCell
      ss:Name="_FilterDatabase"/></Cell>
    <Cell ss:StyleID="s97"><Data ss:Type="String"> </Data><NamedCell
      ss:Name="_FilterDatabase"/></Cell>
    <Cell ss:StyleID="s97"><Data ss:Type="String"> </Data><NamedCell
      ss:Name="_FilterDatabase"/></Cell>
    <Cell ss:StyleID="s97"><Data ss:Type="String"> </Data><NamedCell
      ss:Name="_FilterDatabase"/></Cell>
    <Cell ss:StyleID="s97"><Data ss:Type="String"> </Data><NamedCell
      ss:Name="_FilterDatabase"/></Cell>
    <Cell ss:StyleID="s97"><Data ss:Type="String"> </Data><NamedCell
      ss:Name="_FilterDatabase"/></Cell>
    <Cell ss:StyleID="s97"><Data ss:Type="String"> </Data><NamedCell
      ss:Name="_FilterDatabase"/></Cell>
    <Cell ss:StyleID="s97"><Data ss:Type="String"> </Data><NamedCell
      ss:Name="_FilterDatabase"/></Cell>
    <Cell ss:StyleID="s97"><Data ss:Type="String"> </Data><NamedCell
      ss:Name="_FilterDatabase"/></Cell>
    <Cell ss:StyleID="s97"><Data ss:Type="String"> </Data><NamedCell
      ss:Name="_FilterDatabase"/></Cell>
    <Cell ss:StyleID="s97"><Data ss:Type="String"> </Data><NamedCell
      ss:Name="_FilterDatabase"/></Cell>
    <Cell ss:StyleID="s97"><Data ss:Type="String"> </Data><NamedCell
      ss:Name="_FilterDatabase"/></Cell>
    <Cell ss:StyleID="s97"><Data ss:Type="String"> </Data><NamedCell
      ss:Name="_FilterDatabase"/></Cell>
    <Cell ss:StyleID="s97"><Data ss:Type="String"> </Data><NamedCell
      ss:Name="_FilterDatabase"/></Cell>
    <Cell ss:StyleID="s97"><Data ss:Type="String"> </Data><NamedCell
      ss:Name="_FilterDatabase"/></Cell>
    <Cell ss:StyleID="s97"><Data ss:Type="String"> </Data><NamedCell
      ss:Name="_FilterDatabase"/></Cell>
    <Cell ss:StyleID="s97"><Data ss:Type="String"> </Data><NamedCell
      ss:Name="_FilterDatabase"/></Cell>
    <Cell ss:StyleID="s97"><Data ss:Type="String"> </Data><NamedCell
      ss:Name="_FilterDatabase"/></Cell>
    <Cell ss:StyleID="s97"><Data ss:Type="String"> </Data><NamedCell
      ss:Name="_FilterDatabase"/></Cell>
    <Cell ss:StyleID="s97"><Data ss:Type="String"> </Data><NamedCell
      ss:Name="_FilterDatabase"/></Cell>
    <Cell ss:StyleID="s97"><Data ss:Type="String"> </Data><NamedCell
      ss:Name="_FilterDatabase"/></Cell>
    <Cell ss:StyleID="s97"><Data ss:Type="String"> </Data><NamedCell
      ss:Name="_FilterDatabase"/></Cell>
    <Cell ss:StyleID="s97"><Data ss:Type="String"> </Data><NamedCell
      ss:Name="_FilterDatabase"/></Cell>
    <Cell ss:StyleID="s97"><Data ss:Type="String"> </Data><NamedCell
      ss:Name="_FilterDatabase"/></Cell>
    <Cell ss:StyleID="s97"><Data ss:Type="String"> </Data><NamedCell
      ss:Name="_FilterDatabase"/></Cell>
    <Cell ss:StyleID="s97"><Data ss:Type="String"> </Data><NamedCell
      ss:Name="_FilterDatabase"/></Cell>
    <Cell ss:StyleID="s97"><Data ss:Type="String"> </Data><NamedCell
      ss:Name="_FilterDatabase"/></Cell>
    <Cell ss:StyleID="s97"><Data ss:Type="String"> </Data><NamedCell
      ss:Name="_FilterDatabase"/></Cell>
    <Cell ss:StyleID="s97"><Data ss:Type="String"> </Data><NamedCell
      ss:Name="_FilterDatabase"/></Cell>
    <Cell ss:StyleID="s97"><Data ss:Type="String"> </Data><NamedCell
      ss:Name="_FilterDatabase"/></Cell>
    <Cell ss:StyleID="s97"><Data ss:Type="String"> </Data><NamedCell
      ss:Name="_FilterDatabase"/></Cell>
    <Cell ss:StyleID="s97"><Data ss:Type="String"> </Data><NamedCell
      ss:Name="_FilterDatabase"/></Cell>
    <Cell ss:StyleID="s97"><Data ss:Type="String"> </Data><NamedCell
      ss:Name="_FilterDatabase"/></Cell>
    <Cell ss:StyleID="s97"><Data ss:Type="String"> </Data><NamedCell
      ss:Name="_FilterDatabase"/></Cell>
    <Cell ss:StyleID="s97"><Data ss:Type="String"> </Data><NamedCell
      ss:Name="_FilterDatabase"/></Cell>
    <Cell ss:StyleID="s97"><Data ss:Type="String"> </Data><NamedCell
      ss:Name="_FilterDatabase"/></Cell>
    <Cell ss:StyleID="s97"><Data ss:Type="String"> </Data><NamedCell
      ss:Name="_FilterDatabase"/></Cell>
    <Cell ss:StyleID="s97"><Data ss:Type="String"> </Data><NamedCell
      ss:Name="_FilterDatabase"/></Cell>
    <Cell ss:StyleID="s97"><Data ss:Type="String"> </Data><NamedCell
      ss:Name="_FilterDatabase"/></Cell>
    <Cell ss:StyleID="s97"><Data ss:Type="String"> </Data><NamedCell
      ss:Name="_FilterDatabase"/></Cell>
    <Cell ss:StyleID="s97"><Data ss:Type="String"> </Data><NamedCell
      ss:Name="_FilterDatabase"/></Cell>
    <Cell ss:StyleID="s97"><Data ss:Type="String"> </Data><NamedCell
      ss:Name="_FilterDatabase"/></Cell>
    <Cell ss:StyleID="s97"><Data ss:Type="String"> </Data><NamedCell
      ss:Name="_FilterDatabase"/></Cell>
    <Cell ss:StyleID="s97"><Data ss:Type="String"> </Data><NamedCell
      ss:Name="_FilterDatabase"/></Cell>
    <Cell ss:StyleID="s97"><Data ss:Type="String"> </Data><NamedCell
      ss:Name="_FilterDatabase"/></Cell>
    <Cell ss:StyleID="s97"><Data ss:Type="String"> </Data><NamedCell
      ss:Name="_FilterDatabase"/></Cell>
    <Cell ss:StyleID="s97"><Data ss:Type="String"> </Data><NamedCell
      ss:Name="_FilterDatabase"/></Cell>
    <Cell ss:StyleID="s97"><Data ss:Type="String"> </Data><NamedCell
      ss:Name="_FilterDatabase"/></Cell>
    <Cell ss:StyleID="s97"><Data ss:Type="String"> </Data><NamedCell
      ss:Name="_FilterDatabase"/></Cell>
    <Cell ss:StyleID="s97"><Data ss:Type="String"> </Data><NamedCell
      ss:Name="_FilterDatabase"/></Cell>
    <Cell ss:StyleID="s97"><Data ss:Type="String"> </Data><NamedCell
      ss:Name="_FilterDatabase"/></Cell>
    <Cell ss:StyleID="s97"><Data ss:Type="String"> </Data><NamedCell
      ss:Name="_FilterDatabase"/></Cell>
    <Cell ss:StyleID="s97"><Data ss:Type="String"> </Data><NamedCell
      ss:Name="_FilterDatabase"/></Cell>
    <Cell ss:StyleID="s97"><Data ss:Type="String"> </Data><NamedCell
      ss:Name="_FilterDatabase"/></Cell>
    <Cell ss:StyleID="s97"><Data ss:Type="String"> </Data><NamedCell
      ss:Name="_FilterDatabase"/></Cell>
    <Cell ss:StyleID="s97"><Data ss:Type="String"> </Data><NamedCell
      ss:Name="_FilterDatabase"/></Cell>
    <Cell ss:StyleID="s97"><Data ss:Type="String"> </Data><NamedCell
      ss:Name="_FilterDatabase"/></Cell>
    <Cell ss:StyleID="s97"><Data ss:Type="String"> </Data><NamedCell
      ss:Name="_FilterDatabase"/></Cell>
    <Cell ss:StyleID="s97"><Data ss:Type="String"> </Data><NamedCell
      ss:Name="_FilterDatabase"/></Cell>
    <Cell ss:StyleID="s97"><Data ss:Type="String"> </Data><NamedCell
      ss:Name="_FilterDatabase"/></Cell>
    <Cell ss:StyleID="s97"><Data ss:Type="String"> </Data><NamedCell
      ss:Name="_FilterDatabase"/></Cell>
    <Cell ss:StyleID="s97"><Data ss:Type="String"> </Data><NamedCell
      ss:Name="_FilterDatabase"/></Cell>
    <Cell ss:StyleID="s97"><Data ss:Type="String"> </Data><NamedCell
      ss:Name="_FilterDatabase"/></Cell>
    <Cell ss:StyleID="s97"><Data ss:Type="String"> </Data><NamedCell
      ss:Name="_FilterDatabase"/></Cell>
    <Cell ss:StyleID="s97"><Data ss:Type="String"> </Data><NamedCell
      ss:Name="_FilterDatabase"/></Cell>
    <Cell ss:StyleID="s97"><Data ss:Type="String"> </Data><NamedCell
      ss:Name="_FilterDatabase"/></Cell>
    <Cell ss:StyleID="s97"><Data ss:Type="String"> </Data><NamedCell
      ss:Name="_FilterDatabase"/></Cell>
    <Cell ss:StyleID="s97"><Data ss:Type="String"> </Data><NamedCell
      ss:Name="_FilterDatabase"/></Cell>
    <Cell ss:StyleID="s97"><Data ss:Type="String"> </Data><NamedCell
      ss:Name="_FilterDatabase"/></Cell>
    <Cell ss:StyleID="s97"><Data ss:Type="String"> </Data><NamedCell
      ss:Name="_FilterDatabase"/></Cell>
    <Cell ss:StyleID="s97"><Data ss:Type="String"> </Data><NamedCell
      ss:Name="_FilterDatabase"/></Cell>
    <Cell ss:StyleID="s97"><Data ss:Type="String"> </Data><NamedCell
      ss:Name="_FilterDatabase"/></Cell>
    <Cell ss:StyleID="s97"><Data ss:Type="String"> </Data><NamedCell
      ss:Name="_FilterDatabase"/></Cell>
    <Cell ss:StyleID="s97"><Data ss:Type="String"> </Data><NamedCell
      ss:Name="_FilterDatabase"/></Cell>
    <Cell ss:StyleID="s97"><Data ss:Type="String"> </Data><NamedCell
      ss:Name="_FilterDatabase"/></Cell>
    <Cell ss:StyleID="s97"><Data ss:Type="String"> </Data><NamedCell
      ss:Name="_FilterDatabase"/></Cell>
    <Cell ss:StyleID="s97"><Data ss:Type="String"> </Data><NamedCell
      ss:Name="_FilterDatabase"/></Cell>
    <Cell ss:StyleID="s97"><Data ss:Type="String"> </Data><NamedCell
      ss:Name="_FilterDatabase"/></Cell>
    <Cell ss:StyleID="s97"><Data ss:Type="String"> </Data><NamedCell
      ss:Name="_FilterDatabase"/></Cell>
    <Cell ss:StyleID="s97"><Data ss:Type="String"> </Data><NamedCell
      ss:Name="_FilterDatabase"/></Cell>
    <Cell ss:StyleID="s97"><Data ss:Type="String"> </Data><NamedCell
      ss:Name="_FilterDatabase"/></Cell>
    <Cell ss:StyleID="s97"><Data ss:Type="String"> </Data><NamedCell
      ss:Name="_FilterDatabase"/></Cell>
    <Cell ss:StyleID="s97"><Data ss:Type="String"> </Data><NamedCell
      ss:Name="_FilterDatabase"/></Cell>
    <Cell ss:StyleID="s97"><Data ss:Type="String"> </Data><NamedCell
      ss:Name="_FilterDatabase"/></Cell>
    <Cell ss:StyleID="s97"><Data ss:Type="String"> </Data><NamedCell
      ss:Name="_FilterDatabase"/></Cell>
    <Cell ss:StyleID="s97"><Data ss:Type="String"> </Data><NamedCell
      ss:Name="_FilterDatabase"/></Cell>
    <Cell ss:StyleID="s97"><Data ss:Type="String"> </Data><NamedCell
      ss:Name="_FilterDatabase"/></Cell>
    <Cell ss:StyleID="s97"><Data ss:Type="String"> </Data><NamedCell
      ss:Name="_FilterDatabase"/></Cell>
    <Cell ss:StyleID="s97"><Data ss:Type="String"> </Data><NamedCell
      ss:Name="_FilterDatabase"/></Cell>
    <Cell ss:StyleID="s97"><Data ss:Type="String"> </Data><NamedCell
      ss:Name="_FilterDatabase"/></Cell>
    <Cell ss:StyleID="s97"><Data ss:Type="String"> </Data><NamedCell
      ss:Name="_FilterDatabase"/></Cell>
    <Cell ss:StyleID="s97"><Data ss:Type="String"> </Data><NamedCell
      ss:Name="_FilterDatabase"/></Cell>
    <Cell ss:StyleID="s97"><Data ss:Type="String"> </Data><NamedCell
      ss:Name="_FilterDatabase"/></Cell>
    <Cell ss:StyleID="s97"><Data ss:Type="String"> </Data><NamedCell
      ss:Name="_FilterDatabase"/></Cell>
    <Cell ss:StyleID="s97"><Data ss:Type="String"> </Data><NamedCell
      ss:Name="_FilterDatabase"/></Cell>
    <Cell ss:StyleID="s97"><Data ss:Type="String"> </Data><NamedCell
      ss:Name="_FilterDatabase"/></Cell>
    <Cell ss:StyleID="s97"><Data ss:Type="String"> </Data><NamedCell
      ss:Name="_FilterDatabase"/></Cell>
    <Cell ss:StyleID="s97"><Data ss:Type="String"> </Data><NamedCell
      ss:Name="_FilterDatabase"/></Cell>
    <Cell ss:StyleID="s97"><Data ss:Type="String"> </Data><NamedCell
      ss:Name="_FilterDatabase"/></Cell>
    <Cell ss:StyleID="s97"><Data ss:Type="String"> </Data><NamedCell
      ss:Name="_FilterDatabase"/></Cell>
    <Cell ss:StyleID="s97"><Data ss:Type="String"> </Data><NamedCell
      ss:Name="_FilterDatabase"/></Cell>
    <Cell ss:StyleID="s97"><Data ss:Type="String"> </Data><NamedCell
      ss:Name="_FilterDatabase"/></Cell>
    <Cell ss:StyleID="s97"><Data ss:Type="String"> </Data><NamedCell
      ss:Name="_FilterDatabase"/></Cell>
    <Cell ss:StyleID="s97"><Data ss:Type="String"> </Data><NamedCell
      ss:Name="_FilterDatabase"/></Cell>
    <Cell ss:StyleID="s97"><Data ss:Type="String"> </Data><NamedCell
      ss:Name="_FilterDatabase"/></Cell>
    <Cell ss:StyleID="s97"><Data ss:Type="String"> </Data><NamedCell
      ss:Name="_FilterDatabase"/></Cell>
    <Cell ss:StyleID="s97"><Data ss:Type="String"> </Data><NamedCell
      ss:Name="_FilterDatabase"/></Cell>
    <Cell ss:StyleID="s97"><Data ss:Type="String"> </Data><NamedCell
      ss:Name="_FilterDatabase"/></Cell>
    <Cell ss:StyleID="s97"><Data ss:Type="String"> </Data><NamedCell
      ss:Name="_FilterDatabase"/></Cell>
    <Cell ss:StyleID="s97"><Data ss:Type="String"> </Data><NamedCell
      ss:Name="_FilterDatabase"/></Cell>
    <Cell ss:StyleID="s97"><Data ss:Type="String"> </Data><NamedCell
      ss:Name="_FilterDatabase"/></Cell>
    <Cell ss:StyleID="s97"><Data ss:Type="String"> </Data><NamedCell
      ss:Name="_FilterDatabase"/></Cell>
    <Cell ss:StyleID="s97"><Data ss:Type="String"> </Data><NamedCell
      ss:Name="_FilterDatabase"/></Cell>
    <Cell ss:StyleID="s97"><Data ss:Type="String"> </Data><NamedCell
      ss:Name="_FilterDatabase"/></Cell>
    <Cell ss:StyleID="s97"><Data ss:Type="String"> </Data><NamedCell
      ss:Name="_FilterDatabase"/></Cell>
    <Cell ss:StyleID="s97"><Data ss:Type="String"> </Data><NamedCell
      ss:Name="_FilterDatabase"/></Cell>
    <Cell ss:StyleID="s97"><Data ss:Type="String"> </Data><NamedCell
      ss:Name="_FilterDatabase"/></Cell>
    <Cell ss:StyleID="s97"><Data ss:Type="String"> </Data><NamedCell
      ss:Name="_FilterDatabase"/></Cell>
    <Cell ss:StyleID="s97"><Data ss:Type="String"> </Data><NamedCell
      ss:Name="_FilterDatabase"/></Cell>
    <Cell ss:StyleID="s97"><Data ss:Type="String"> </Data><NamedCell
      ss:Name="_FilterDatabase"/></Cell>
    <Cell ss:StyleID="s97"><Data ss:Type="String"> </Data><NamedCell
      ss:Name="_FilterDatabase"/></Cell>
    <Cell ss:StyleID="s97"><Data ss:Type="String"> </Data><NamedCell
      ss:Name="_FilterDatabase"/></Cell>
    <Cell ss:StyleID="s97"><Data ss:Type="String"> </Data><NamedCell
      ss:Name="_FilterDatabase"/></Cell>
    <Cell ss:StyleID="s97"><Data ss:Type="String"> </Data><NamedCell
      ss:Name="_FilterDatabase"/></Cell>
    <Cell ss:StyleID="s97"><Data ss:Type="String"> </Data><NamedCell
      ss:Name="_FilterDatabase"/></Cell>
    <Cell ss:StyleID="s97"><Data ss:Type="String"> </Data><NamedCell
      ss:Name="_FilterDatabase"/></Cell>
    <Cell ss:StyleID="s97"><Data ss:Type="String"> </Data><NamedCell
      ss:Name="_FilterDatabase"/></Cell>
    <Cell ss:StyleID="s97"><Data ss:Type="String"> </Data><NamedCell
      ss:Name="_FilterDatabase"/></Cell>
    <Cell ss:StyleID="s97"><Data ss:Type="String"> </Data><NamedCell
      ss:Name="_FilterDatabase"/></Cell>
    <Cell ss:StyleID="s97"><Data ss:Type="String"> </Data><NamedCell
      ss:Name="_FilterDatabase"/></Cell>
    <Cell ss:StyleID="s97"><Data ss:Type="String"> </Data><NamedCell
      ss:Name="_FilterDatabase"/></Cell>
    <Cell ss:StyleID="s97"><Data ss:Type="String"> </Data><NamedCell
      ss:Name="_FilterDatabase"/></Cell>
    <Cell ss:StyleID="s97"><Data ss:Type="String"> </Data><NamedCell
      ss:Name="_FilterDatabase"/></Cell>
    <Cell ss:StyleID="s97"><Data ss:Type="String"> </Data><NamedCell
      ss:Name="_FilterDatabase"/></Cell>
    <Cell ss:StyleID="s97"><Data ss:Type="String"> </Data><NamedCell
      ss:Name="_FilterDatabase"/></Cell>
    <Cell ss:StyleID="s97"><Data ss:Type="String"> </Data><NamedCell
      ss:Name="_FilterDatabase"/></Cell>
    <Cell ss:StyleID="s97"><Data ss:Type="String"> </Data><NamedCell
      ss:Name="_FilterDatabase"/></Cell>
    <Cell ss:StyleID="s97"><Data ss:Type="String"> </Data><NamedCell
      ss:Name="_FilterDatabase"/></Cell>
    <Cell ss:StyleID="s97"><Data ss:Type="String"> </Data><NamedCell
      ss:Name="_FilterDatabase"/></Cell>
    <Cell ss:StyleID="s97"><Data ss:Type="String"> </Data><NamedCell
      ss:Name="_FilterDatabase"/></Cell>
    <Cell ss:StyleID="s97"><Data ss:Type="String"> </Data><NamedCell
      ss:Name="_FilterDatabase"/></Cell>
    <Cell ss:StyleID="s97"><Data ss:Type="String"> </Data><NamedCell
      ss:Name="_FilterDatabase"/></Cell>
    <Cell ss:StyleID="s97"><Data ss:Type="String"> </Data><NamedCell
      ss:Name="_FilterDatabase"/></Cell>
    <Cell ss:StyleID="s97"><Data ss:Type="String"> </Data><NamedCell
      ss:Name="_FilterDatabase"/></Cell>
    <Cell ss:StyleID="s97"><Data ss:Type="String"> </Data><NamedCell
      ss:Name="_FilterDatabase"/></Cell>
    <Cell ss:StyleID="s97"><Data ss:Type="String"> </Data><NamedCell
      ss:Name="_FilterDatabase"/></Cell>
    <Cell ss:StyleID="s97"><Data ss:Type="String"> </Data><NamedCell
      ss:Name="_FilterDatabase"/></Cell>
    <Cell ss:StyleID="s97"><Data ss:Type="String"> </Data><NamedCell
      ss:Name="_FilterDatabase"/></Cell>
    <Cell ss:StyleID="s97"><Data ss:Type="String"> </Data><NamedCell
      ss:Name="_FilterDatabase"/></Cell>
    <Cell ss:StyleID="s97"><Data ss:Type="String"> </Data><NamedCell
      ss:Name="_FilterDatabase"/></Cell>
    <Cell ss:StyleID="s97"><Data ss:Type="String"> </Data><NamedCell
      ss:Name="_FilterDatabase"/></Cell>
    <Cell ss:StyleID="s97"><Data ss:Type="String"> </Data><NamedCell
      ss:Name="_FilterDatabase"/></Cell>
    <Cell ss:StyleID="s97"><Data ss:Type="String"> </Data><NamedCell
      ss:Name="_FilterDatabase"/></Cell>
   </Row>
   <Row ss:AutoFitHeight="0">
    <Cell ss:StyleID="s97"><Data ss:Type="Number">6</Data><NamedCell
      ss:Name="_FilterDatabase"/></Cell>
    <Cell ss:StyleID="s97"><Data ss:Type="String">BC1_tumor</Data><NamedCell
      ss:Name="_FilterDatabase"/></Cell>
    <Cell ss:StyleID="s97"><Data ss:Type="Number">9</Data><NamedCell
      ss:Name="_FilterDatabase"/></Cell>
    <Cell ss:StyleID="s97"><Data ss:Type="Number">21400001</Data><NamedCell
      ss:Name="_FilterDatabase"/></Cell>
    <Cell ss:StyleID="s97"><Data ss:Type="Number">22400000</Data><NamedCell
      ss:Name="_FilterDatabase"/></Cell>
    <Cell ss:StyleID="s97"><Data ss:Type="Number">-0.64</Data><NamedCell
      ss:Name="_FilterDatabase"/></Cell>
    <Cell ss:StyleID="s96"><Data ss:Type="String">CDKN2A</Data><NamedCell
      ss:Name="_FilterDatabase"/></Cell>
    <Cell ss:StyleID="s96"><Data ss:Type="String">CDKN2A</Data><NamedCell
      ss:Name="_FilterDatabase"/></Cell>
    <Cell ss:StyleID="s96"><Data ss:Type="String"> </Data><NamedCell
      ss:Name="_FilterDatabase"/></Cell>
    <Cell ss:StyleID="s96"><Data ss:Type="String"> </Data><NamedCell
      ss:Name="_FilterDatabase"/></Cell>
    <Cell ss:StyleID="s96"><Data ss:Type="String"> </Data><NamedCell
      ss:Name="_FilterDatabase"/></Cell>
    <Cell ss:StyleID="s96"><Data ss:Type="String"> </Data><NamedCell
      ss:Name="_FilterDatabase"/></Cell>
    <Cell ss:StyleID="s96"><Data ss:Type="String"> </Data><NamedCell
      ss:Name="_FilterDatabase"/></Cell>
    <Cell ss:StyleID="s97"><Data ss:Type="String"> </Data><NamedCell
      ss:Name="_FilterDatabase"/></Cell>
    <Cell ss:StyleID="s97"><Data ss:Type="String"> </Data><NamedCell
      ss:Name="_FilterDatabase"/></Cell>
    <Cell ss:StyleID="s97"><Data ss:Type="String"> </Data><NamedCell
      ss:Name="_FilterDatabase"/></Cell>
    <Cell ss:StyleID="s97"><Data ss:Type="String"> </Data><NamedCell
      ss:Name="_FilterDatabase"/></Cell>
    <Cell ss:StyleID="s97"><Data ss:Type="String"> </Data><NamedCell
      ss:Name="_FilterDatabase"/></Cell>
    <Cell ss:StyleID="s97"><Data ss:Type="String"> </Data><NamedCell
      ss:Name="_FilterDatabase"/></Cell>
    <Cell ss:StyleID="s97"><Data ss:Type="String"> </Data><NamedCell
      ss:Name="_FilterDatabase"/></Cell>
    <Cell ss:StyleID="s97"><Data ss:Type="String"> </Data><NamedCell
      ss:Name="_FilterDatabase"/></Cell>
    <Cell ss:StyleID="s97"><Data ss:Type="String"> </Data><NamedCell
      ss:Name="_FilterDatabase"/></Cell>
    <Cell ss:StyleID="s97"><Data ss:Type="String"> </Data><NamedCell
      ss:Name="_FilterDatabase"/></Cell>
    <Cell ss:StyleID="s97"><Data ss:Type="String"> </Data><NamedCell
      ss:Name="_FilterDatabase"/></Cell>
    <Cell ss:StyleID="s97"><Data ss:Type="String"> </Data><NamedCell
      ss:Name="_FilterDatabase"/></Cell>
    <Cell ss:StyleID="s97"><Data ss:Type="String"> </Data><NamedCell
      ss:Name="_FilterDatabase"/></Cell>
    <Cell ss:StyleID="s97"><Data ss:Type="String"> </Data><NamedCell
      ss:Name="_FilterDatabase"/></Cell>
    <Cell ss:StyleID="s97"><Data ss:Type="String"> </Data><NamedCell
      ss:Name="_FilterDatabase"/></Cell>
    <Cell ss:StyleID="s97"><Data ss:Type="String"> </Data><NamedCell
      ss:Name="_FilterDatabase"/></Cell>
    <Cell ss:StyleID="s97"><Data ss:Type="String"> </Data><NamedCell
      ss:Name="_FilterDatabase"/></Cell>
    <Cell ss:StyleID="s97"><Data ss:Type="String"> </Data><NamedCell
      ss:Name="_FilterDatabase"/></Cell>
    <Cell ss:StyleID="s97"><Data ss:Type="String"> </Data><NamedCell
      ss:Name="_FilterDatabase"/></Cell>
    <Cell ss:StyleID="s97"><Data ss:Type="String"> </Data><NamedCell
      ss:Name="_FilterDatabase"/></Cell>
    <Cell ss:StyleID="s97"><Data ss:Type="String"> </Data><NamedCell
      ss:Name="_FilterDatabase"/></Cell>
    <Cell ss:StyleID="s97"><Data ss:Type="String"> </Data><NamedCell
      ss:Name="_FilterDatabase"/></Cell>
    <Cell ss:StyleID="s97"><Data ss:Type="String"> </Data><NamedCell
      ss:Name="_FilterDatabase"/></Cell>
    <Cell ss:StyleID="s97"><Data ss:Type="String"> </Data><NamedCell
      ss:Name="_FilterDatabase"/></Cell>
    <Cell ss:StyleID="s97"><Data ss:Type="String"> </Data><NamedCell
      ss:Name="_FilterDatabase"/></Cell>
    <Cell ss:StyleID="s97"><Data ss:Type="String"> </Data><NamedCell
      ss:Name="_FilterDatabase"/></Cell>
    <Cell ss:StyleID="s97"><Data ss:Type="String"> </Data><NamedCell
      ss:Name="_FilterDatabase"/></Cell>
    <Cell ss:StyleID="s97"><Data ss:Type="String"> </Data><NamedCell
      ss:Name="_FilterDatabase"/></Cell>
    <Cell ss:StyleID="s97"><Data ss:Type="String"> </Data><NamedCell
      ss:Name="_FilterDatabase"/></Cell>
    <Cell ss:StyleID="s97"><Data ss:Type="String"> </Data><NamedCell
      ss:Name="_FilterDatabase"/></Cell>
    <Cell ss:StyleID="s97"><Data ss:Type="String"> </Data><NamedCell
      ss:Name="_FilterDatabase"/></Cell>
    <Cell ss:StyleID="s97"><Data ss:Type="String"> </Data><NamedCell
      ss:Name="_FilterDatabase"/></Cell>
    <Cell ss:StyleID="s97"><Data ss:Type="String"> </Data><NamedCell
      ss:Name="_FilterDatabase"/></Cell>
    <Cell ss:StyleID="s97"><Data ss:Type="String"> </Data><NamedCell
      ss:Name="_FilterDatabase"/></Cell>
    <Cell ss:StyleID="s97"><Data ss:Type="String"> </Data><NamedCell
      ss:Name="_FilterDatabase"/></Cell>
    <Cell ss:StyleID="s97"><Data ss:Type="String"> </Data><NamedCell
      ss:Name="_FilterDatabase"/></Cell>
    <Cell ss:StyleID="s97"><Data ss:Type="String"> </Data><NamedCell
      ss:Name="_FilterDatabase"/></Cell>
    <Cell ss:StyleID="s97"><Data ss:Type="String"> </Data><NamedCell
      ss:Name="_FilterDatabase"/></Cell>
    <Cell ss:StyleID="s97"><Data ss:Type="String"> </Data><NamedCell
      ss:Name="_FilterDatabase"/></Cell>
    <Cell ss:StyleID="s97"><Data ss:Type="String"> </Data><NamedCell
      ss:Name="_FilterDatabase"/></Cell>
    <Cell ss:StyleID="s97"><Data ss:Type="String"> </Data><NamedCell
      ss:Name="_FilterDatabase"/></Cell>
    <Cell ss:StyleID="s97"><Data ss:Type="String"> </Data><NamedCell
      ss:Name="_FilterDatabase"/></Cell>
    <Cell ss:StyleID="s97"><Data ss:Type="String"> </Data><NamedCell
      ss:Name="_FilterDatabase"/></Cell>
    <Cell ss:StyleID="s97"><Data ss:Type="String"> </Data><NamedCell
      ss:Name="_FilterDatabase"/></Cell>
    <Cell ss:StyleID="s97"><Data ss:Type="String"> </Data><NamedCell
      ss:Name="_FilterDatabase"/></Cell>
    <Cell ss:StyleID="s97"><Data ss:Type="String"> </Data><NamedCell
      ss:Name="_FilterDatabase"/></Cell>
    <Cell ss:StyleID="s97"><Data ss:Type="String"> </Data><NamedCell
      ss:Name="_FilterDatabase"/></Cell>
    <Cell ss:StyleID="s97"><Data ss:Type="String"> </Data><NamedCell
      ss:Name="_FilterDatabase"/></Cell>
    <Cell ss:StyleID="s97"><Data ss:Type="String"> </Data><NamedCell
      ss:Name="_FilterDatabase"/></Cell>
    <Cell ss:StyleID="s97"><Data ss:Type="String"> </Data><NamedCell
      ss:Name="_FilterDatabase"/></Cell>
    <Cell ss:StyleID="s97"><Data ss:Type="String"> </Data><NamedCell
      ss:Name="_FilterDatabase"/></Cell>
    <Cell ss:StyleID="s97"><Data ss:Type="String"> </Data><NamedCell
      ss:Name="_FilterDatabase"/></Cell>
    <Cell ss:StyleID="s97"><Data ss:Type="String"> </Data><NamedCell
      ss:Name="_FilterDatabase"/></Cell>
    <Cell ss:StyleID="s97"><Data ss:Type="String"> </Data><NamedCell
      ss:Name="_FilterDatabase"/></Cell>
    <Cell ss:StyleID="s97"><Data ss:Type="String"> </Data><NamedCell
      ss:Name="_FilterDatabase"/></Cell>
    <Cell ss:StyleID="s97"><Data ss:Type="String"> </Data><NamedCell
      ss:Name="_FilterDatabase"/></Cell>
    <Cell ss:StyleID="s97"><Data ss:Type="String"> </Data><NamedCell
      ss:Name="_FilterDatabase"/></Cell>
    <Cell ss:StyleID="s97"><Data ss:Type="String"> </Data><NamedCell
      ss:Name="_FilterDatabase"/></Cell>
    <Cell ss:StyleID="s97"><Data ss:Type="String"> </Data><NamedCell
      ss:Name="_FilterDatabase"/></Cell>
    <Cell ss:StyleID="s97"><Data ss:Type="String"> </Data><NamedCell
      ss:Name="_FilterDatabase"/></Cell>
    <Cell ss:StyleID="s97"><Data ss:Type="String"> </Data><NamedCell
      ss:Name="_FilterDatabase"/></Cell>
    <Cell ss:StyleID="s97"><Data ss:Type="String"> </Data><NamedCell
      ss:Name="_FilterDatabase"/></Cell>
    <Cell ss:StyleID="s97"><Data ss:Type="String"> </Data><NamedCell
      ss:Name="_FilterDatabase"/></Cell>
    <Cell ss:StyleID="s97"><Data ss:Type="String"> </Data><NamedCell
      ss:Name="_FilterDatabase"/></Cell>
    <Cell ss:StyleID="s97"><Data ss:Type="String"> </Data><NamedCell
      ss:Name="_FilterDatabase"/></Cell>
    <Cell ss:StyleID="s97"><Data ss:Type="String"> </Data><NamedCell
      ss:Name="_FilterDatabase"/></Cell>
    <Cell ss:StyleID="s97"><Data ss:Type="String"> </Data><NamedCell
      ss:Name="_FilterDatabase"/></Cell>
    <Cell ss:StyleID="s97"><Data ss:Type="String"> </Data><NamedCell
      ss:Name="_FilterDatabase"/></Cell>
    <Cell ss:StyleID="s97"><Data ss:Type="String"> </Data><NamedCell
      ss:Name="_FilterDatabase"/></Cell>
    <Cell ss:StyleID="s97"><Data ss:Type="String"> </Data><NamedCell
      ss:Name="_FilterDatabase"/></Cell>
    <Cell ss:StyleID="s97"><Data ss:Type="String"> </Data><NamedCell
      ss:Name="_FilterDatabase"/></Cell>
    <Cell ss:StyleID="s97"><Data ss:Type="String"> </Data><NamedCell
      ss:Name="_FilterDatabase"/></Cell>
    <Cell ss:StyleID="s97"><Data ss:Type="String"> </Data><NamedCell
      ss:Name="_FilterDatabase"/></Cell>
    <Cell ss:StyleID="s97"><Data ss:Type="String"> </Data><NamedCell
      ss:Name="_FilterDatabase"/></Cell>
    <Cell ss:StyleID="s97"><Data ss:Type="String"> </Data><NamedCell
      ss:Name="_FilterDatabase"/></Cell>
    <Cell ss:StyleID="s97"><Data ss:Type="String"> </Data><NamedCell
      ss:Name="_FilterDatabase"/></Cell>
    <Cell ss:StyleID="s97"><Data ss:Type="String"> </Data><NamedCell
      ss:Name="_FilterDatabase"/></Cell>
    <Cell ss:StyleID="s97"><Data ss:Type="String"> </Data><NamedCell
      ss:Name="_FilterDatabase"/></Cell>
    <Cell ss:StyleID="s97"><Data ss:Type="String"> </Data><NamedCell
      ss:Name="_FilterDatabase"/></Cell>
    <Cell ss:StyleID="s97"><Data ss:Type="String"> </Data><NamedCell
      ss:Name="_FilterDatabase"/></Cell>
    <Cell ss:StyleID="s97"><Data ss:Type="String"> </Data><NamedCell
      ss:Name="_FilterDatabase"/></Cell>
    <Cell ss:StyleID="s97"><Data ss:Type="String"> </Data><NamedCell
      ss:Name="_FilterDatabase"/></Cell>
    <Cell ss:StyleID="s97"><Data ss:Type="String"> </Data><NamedCell
      ss:Name="_FilterDatabase"/></Cell>
    <Cell ss:StyleID="s97"><Data ss:Type="String"> </Data><NamedCell
      ss:Name="_FilterDatabase"/></Cell>
    <Cell ss:StyleID="s97"><Data ss:Type="String"> </Data><NamedCell
      ss:Name="_FilterDatabase"/></Cell>
    <Cell ss:StyleID="s97"><Data ss:Type="String"> </Data><NamedCell
      ss:Name="_FilterDatabase"/></Cell>
    <Cell ss:StyleID="s97"><Data ss:Type="String"> </Data><NamedCell
      ss:Name="_FilterDatabase"/></Cell>
    <Cell ss:StyleID="s97"><Data ss:Type="String"> </Data><NamedCell
      ss:Name="_FilterDatabase"/></Cell>
    <Cell ss:StyleID="s97"><Data ss:Type="String"> </Data><NamedCell
      ss:Name="_FilterDatabase"/></Cell>
    <Cell ss:StyleID="s97"><Data ss:Type="String"> </Data><NamedCell
      ss:Name="_FilterDatabase"/></Cell>
    <Cell ss:StyleID="s97"><Data ss:Type="String"> </Data><NamedCell
      ss:Name="_FilterDatabase"/></Cell>
    <Cell ss:StyleID="s97"><Data ss:Type="String"> </Data><NamedCell
      ss:Name="_FilterDatabase"/></Cell>
    <Cell ss:StyleID="s97"><Data ss:Type="String"> </Data><NamedCell
      ss:Name="_FilterDatabase"/></Cell>
    <Cell ss:StyleID="s97"><Data ss:Type="String"> </Data><NamedCell
      ss:Name="_FilterDatabase"/></Cell>
    <Cell ss:StyleID="s97"><Data ss:Type="String"> </Data><NamedCell
      ss:Name="_FilterDatabase"/></Cell>
    <Cell ss:StyleID="s97"><Data ss:Type="String"> </Data><NamedCell
      ss:Name="_FilterDatabase"/></Cell>
    <Cell ss:StyleID="s97"><Data ss:Type="String"> </Data><NamedCell
      ss:Name="_FilterDatabase"/></Cell>
    <Cell ss:StyleID="s97"><Data ss:Type="String"> </Data><NamedCell
      ss:Name="_FilterDatabase"/></Cell>
    <Cell ss:StyleID="s97"><Data ss:Type="String"> </Data><NamedCell
      ss:Name="_FilterDatabase"/></Cell>
    <Cell ss:StyleID="s97"><Data ss:Type="String"> </Data><NamedCell
      ss:Name="_FilterDatabase"/></Cell>
    <Cell ss:StyleID="s97"><Data ss:Type="String"> </Data><NamedCell
      ss:Name="_FilterDatabase"/></Cell>
    <Cell ss:StyleID="s97"><Data ss:Type="String"> </Data><NamedCell
      ss:Name="_FilterDatabase"/></Cell>
    <Cell ss:StyleID="s97"><Data ss:Type="String"> </Data><NamedCell
      ss:Name="_FilterDatabase"/></Cell>
    <Cell ss:StyleID="s97"><Data ss:Type="String"> </Data><NamedCell
      ss:Name="_FilterDatabase"/></Cell>
    <Cell ss:StyleID="s97"><Data ss:Type="String"> </Data><NamedCell
      ss:Name="_FilterDatabase"/></Cell>
    <Cell ss:StyleID="s97"><Data ss:Type="String"> </Data><NamedCell
      ss:Name="_FilterDatabase"/></Cell>
    <Cell ss:StyleID="s97"><Data ss:Type="String"> </Data><NamedCell
      ss:Name="_FilterDatabase"/></Cell>
    <Cell ss:StyleID="s97"><Data ss:Type="String"> </Data><NamedCell
      ss:Name="_FilterDatabase"/></Cell>
    <Cell ss:StyleID="s97"><Data ss:Type="String"> </Data><NamedCell
      ss:Name="_FilterDatabase"/></Cell>
    <Cell ss:StyleID="s97"><Data ss:Type="String"> </Data><NamedCell
      ss:Name="_FilterDatabase"/></Cell>
    <Cell ss:StyleID="s97"><Data ss:Type="String"> </Data><NamedCell
      ss:Name="_FilterDatabase"/></Cell>
    <Cell ss:StyleID="s97"><Data ss:Type="String"> </Data><NamedCell
      ss:Name="_FilterDatabase"/></Cell>
    <Cell ss:StyleID="s97"><Data ss:Type="String"> </Data><NamedCell
      ss:Name="_FilterDatabase"/></Cell>
    <Cell ss:StyleID="s97"><Data ss:Type="String"> </Data><NamedCell
      ss:Name="_FilterDatabase"/></Cell>
    <Cell ss:StyleID="s97"><Data ss:Type="String"> </Data><NamedCell
      ss:Name="_FilterDatabase"/></Cell>
    <Cell ss:StyleID="s97"><Data ss:Type="String"> </Data><NamedCell
      ss:Name="_FilterDatabase"/></Cell>
    <Cell ss:StyleID="s97"><Data ss:Type="String"> </Data><NamedCell
      ss:Name="_FilterDatabase"/></Cell>
    <Cell ss:StyleID="s97"><Data ss:Type="String"> </Data><NamedCell
      ss:Name="_FilterDatabase"/></Cell>
    <Cell ss:StyleID="s97"><Data ss:Type="String"> </Data><NamedCell
      ss:Name="_FilterDatabase"/></Cell>
    <Cell ss:StyleID="s97"><Data ss:Type="String"> </Data><NamedCell
      ss:Name="_FilterDatabase"/></Cell>
    <Cell ss:StyleID="s97"><Data ss:Type="String"> </Data><NamedCell
      ss:Name="_FilterDatabase"/></Cell>
    <Cell ss:StyleID="s97"><Data ss:Type="String"> </Data><NamedCell
      ss:Name="_FilterDatabase"/></Cell>
    <Cell ss:StyleID="s97"><Data ss:Type="String"> </Data><NamedCell
      ss:Name="_FilterDatabase"/></Cell>
    <Cell ss:StyleID="s97"><Data ss:Type="String"> </Data><NamedCell
      ss:Name="_FilterDatabase"/></Cell>
    <Cell ss:StyleID="s97"><Data ss:Type="String"> </Data><NamedCell
      ss:Name="_FilterDatabase"/></Cell>
    <Cell ss:StyleID="s97"><Data ss:Type="String"> </Data><NamedCell
      ss:Name="_FilterDatabase"/></Cell>
    <Cell ss:StyleID="s97"><Data ss:Type="String"> </Data><NamedCell
      ss:Name="_FilterDatabase"/></Cell>
    <Cell ss:StyleID="s97"><Data ss:Type="String"> </Data><NamedCell
      ss:Name="_FilterDatabase"/></Cell>
    <Cell ss:StyleID="s97"><Data ss:Type="String"> </Data><NamedCell
      ss:Name="_FilterDatabase"/></Cell>
    <Cell ss:StyleID="s97"><Data ss:Type="String"> </Data><NamedCell
      ss:Name="_FilterDatabase"/></Cell>
    <Cell ss:StyleID="s97"><Data ss:Type="String"> </Data><NamedCell
      ss:Name="_FilterDatabase"/></Cell>
    <Cell ss:StyleID="s97"><Data ss:Type="String"> </Data><NamedCell
      ss:Name="_FilterDatabase"/></Cell>
    <Cell ss:StyleID="s97"><Data ss:Type="String"> </Data><NamedCell
      ss:Name="_FilterDatabase"/></Cell>
    <Cell ss:StyleID="s97"><Data ss:Type="String"> </Data><NamedCell
      ss:Name="_FilterDatabase"/></Cell>
    <Cell ss:StyleID="s97"><Data ss:Type="String"> </Data><NamedCell
      ss:Name="_FilterDatabase"/></Cell>
    <Cell ss:StyleID="s97"><Data ss:Type="String"> </Data><NamedCell
      ss:Name="_FilterDatabase"/></Cell>
    <Cell ss:StyleID="s97"><Data ss:Type="String"> </Data><NamedCell
      ss:Name="_FilterDatabase"/></Cell>
    <Cell ss:StyleID="s97"><Data ss:Type="String"> </Data><NamedCell
      ss:Name="_FilterDatabase"/></Cell>
    <Cell ss:StyleID="s97"><Data ss:Type="String"> </Data><NamedCell
      ss:Name="_FilterDatabase"/></Cell>
    <Cell ss:StyleID="s97"><Data ss:Type="String"> </Data><NamedCell
      ss:Name="_FilterDatabase"/></Cell>
    <Cell ss:StyleID="s97"><Data ss:Type="String"> </Data><NamedCell
      ss:Name="_FilterDatabase"/></Cell>
    <Cell ss:StyleID="s97"><Data ss:Type="String"> </Data><NamedCell
      ss:Name="_FilterDatabase"/></Cell>
    <Cell ss:StyleID="s97"><Data ss:Type="String"> </Data><NamedCell
      ss:Name="_FilterDatabase"/></Cell>
    <Cell ss:StyleID="s97"><Data ss:Type="String"> </Data><NamedCell
      ss:Name="_FilterDatabase"/></Cell>
    <Cell ss:StyleID="s97"><Data ss:Type="String"> </Data><NamedCell
      ss:Name="_FilterDatabase"/></Cell>
    <Cell ss:StyleID="s97"><Data ss:Type="String"> </Data><NamedCell
      ss:Name="_FilterDatabase"/></Cell>
    <Cell ss:StyleID="s97"><Data ss:Type="String"> </Data><NamedCell
      ss:Name="_FilterDatabase"/></Cell>
    <Cell ss:StyleID="s97"><Data ss:Type="String"> </Data><NamedCell
      ss:Name="_FilterDatabase"/></Cell>
    <Cell ss:StyleID="s97"><Data ss:Type="String"> </Data><NamedCell
      ss:Name="_FilterDatabase"/></Cell>
    <Cell ss:StyleID="s97"><Data ss:Type="String"> </Data><NamedCell
      ss:Name="_FilterDatabase"/></Cell>
    <Cell ss:StyleID="s97"><Data ss:Type="String"> </Data><NamedCell
      ss:Name="_FilterDatabase"/></Cell>
    <Cell ss:StyleID="s97"><Data ss:Type="String"> </Data><NamedCell
      ss:Name="_FilterDatabase"/></Cell>
    <Cell ss:StyleID="s97"><Data ss:Type="String"> </Data><NamedCell
      ss:Name="_FilterDatabase"/></Cell>
    <Cell ss:StyleID="s97"><Data ss:Type="String"> </Data><NamedCell
      ss:Name="_FilterDatabase"/></Cell>
    <Cell ss:StyleID="s97"><Data ss:Type="String"> </Data><NamedCell
      ss:Name="_FilterDatabase"/></Cell>
    <Cell ss:StyleID="s97"><Data ss:Type="String"> </Data><NamedCell
      ss:Name="_FilterDatabase"/></Cell>
    <Cell ss:StyleID="s97"><Data ss:Type="String"> </Data><NamedCell
      ss:Name="_FilterDatabase"/></Cell>
    <Cell ss:StyleID="s97"><Data ss:Type="String"> </Data><NamedCell
      ss:Name="_FilterDatabase"/></Cell>
    <Cell ss:StyleID="s97"><Data ss:Type="String"> </Data><NamedCell
      ss:Name="_FilterDatabase"/></Cell>
    <Cell ss:StyleID="s97"><Data ss:Type="String"> </Data><NamedCell
      ss:Name="_FilterDatabase"/></Cell>
    <Cell ss:StyleID="s97"><Data ss:Type="String"> </Data><NamedCell
      ss:Name="_FilterDatabase"/></Cell>
    <Cell ss:StyleID="s97"><Data ss:Type="String"> </Data><NamedCell
      ss:Name="_FilterDatabase"/></Cell>
    <Cell ss:StyleID="s97"><Data ss:Type="String"> </Data><NamedCell
      ss:Name="_FilterDatabase"/></Cell>
    <Cell ss:StyleID="s97"><Data ss:Type="String"> </Data><NamedCell
      ss:Name="_FilterDatabase"/></Cell>
    <Cell ss:StyleID="s97"><Data ss:Type="String"> </Data><NamedCell
      ss:Name="_FilterDatabase"/></Cell>
    <Cell ss:StyleID="s97"><Data ss:Type="String"> </Data><NamedCell
      ss:Name="_FilterDatabase"/></Cell>
    <Cell ss:StyleID="s97"><Data ss:Type="String"> </Data><NamedCell
      ss:Name="_FilterDatabase"/></Cell>
    <Cell ss:StyleID="s97"><Data ss:Type="String"> </Data><NamedCell
      ss:Name="_FilterDatabase"/></Cell>
    <Cell ss:StyleID="s97"><Data ss:Type="String"> </Data><NamedCell
      ss:Name="_FilterDatabase"/></Cell>
    <Cell ss:StyleID="s97"><Data ss:Type="String"> </Data><NamedCell
      ss:Name="_FilterDatabase"/></Cell>
    <Cell ss:StyleID="s97"><Data ss:Type="String"> </Data><NamedCell
      ss:Name="_FilterDatabase"/></Cell>
    <Cell ss:StyleID="s97"><Data ss:Type="String"> </Data><NamedCell
      ss:Name="_FilterDatabase"/></Cell>
    <Cell ss:StyleID="s97"><Data ss:Type="String"> </Data><NamedCell
      ss:Name="_FilterDatabase"/></Cell>
    <Cell ss:StyleID="s97"><Data ss:Type="String"> </Data><NamedCell
      ss:Name="_FilterDatabase"/></Cell>
    <Cell ss:StyleID="s97"><Data ss:Type="String"> </Data><NamedCell
      ss:Name="_FilterDatabase"/></Cell>
    <Cell ss:StyleID="s97"><Data ss:Type="String"> </Data><NamedCell
      ss:Name="_FilterDatabase"/></Cell>
    <Cell ss:StyleID="s97"><Data ss:Type="String"> </Data><NamedCell
      ss:Name="_FilterDatabase"/></Cell>
    <Cell ss:StyleID="s97"><Data ss:Type="String"> </Data><NamedCell
      ss:Name="_FilterDatabase"/></Cell>
    <Cell ss:StyleID="s97"><Data ss:Type="String"> </Data><NamedCell
      ss:Name="_FilterDatabase"/></Cell>
    <Cell ss:StyleID="s97"><Data ss:Type="String"> </Data><NamedCell
      ss:Name="_FilterDatabase"/></Cell>
    <Cell ss:StyleID="s97"><Data ss:Type="String"> </Data><NamedCell
      ss:Name="_FilterDatabase"/></Cell>
    <Cell ss:StyleID="s97"><Data ss:Type="String"> </Data><NamedCell
      ss:Name="_FilterDatabase"/></Cell>
    <Cell ss:StyleID="s97"><Data ss:Type="String"> </Data><NamedCell
      ss:Name="_FilterDatabase"/></Cell>
    <Cell ss:StyleID="s97"><Data ss:Type="String"> </Data><NamedCell
      ss:Name="_FilterDatabase"/></Cell>
    <Cell ss:StyleID="s97"><Data ss:Type="String"> </Data><NamedCell
      ss:Name="_FilterDatabase"/></Cell>
    <Cell ss:StyleID="s97"><Data ss:Type="String"> </Data><NamedCell
      ss:Name="_FilterDatabase"/></Cell>
    <Cell ss:StyleID="s97"><Data ss:Type="String"> </Data><NamedCell
      ss:Name="_FilterDatabase"/></Cell>
    <Cell ss:StyleID="s97"><Data ss:Type="String"> </Data><NamedCell
      ss:Name="_FilterDatabase"/></Cell>
    <Cell ss:StyleID="s97"><Data ss:Type="String"> </Data><NamedCell
      ss:Name="_FilterDatabase"/></Cell>
    <Cell ss:StyleID="s97"><Data ss:Type="String"> </Data><NamedCell
      ss:Name="_FilterDatabase"/></Cell>
    <Cell ss:StyleID="s97"><Data ss:Type="String"> </Data><NamedCell
      ss:Name="_FilterDatabase"/></Cell>
    <Cell ss:StyleID="s97"><Data ss:Type="String"> </Data><NamedCell
      ss:Name="_FilterDatabase"/></Cell>
    <Cell ss:StyleID="s97"><Data ss:Type="String"> </Data><NamedCell
      ss:Name="_FilterDatabase"/></Cell>
    <Cell ss:StyleID="s97"><Data ss:Type="String"> </Data><NamedCell
      ss:Name="_FilterDatabase"/></Cell>
    <Cell ss:StyleID="s97"><Data ss:Type="String"> </Data><NamedCell
      ss:Name="_FilterDatabase"/></Cell>
    <Cell ss:StyleID="s97"><Data ss:Type="String"> </Data><NamedCell
      ss:Name="_FilterDatabase"/></Cell>
    <Cell ss:StyleID="s97"><Data ss:Type="String"> </Data><NamedCell
      ss:Name="_FilterDatabase"/></Cell>
    <Cell ss:StyleID="s97"><Data ss:Type="String"> </Data><NamedCell
      ss:Name="_FilterDatabase"/></Cell>
    <Cell ss:StyleID="s97"><Data ss:Type="String"> </Data><NamedCell
      ss:Name="_FilterDatabase"/></Cell>
    <Cell ss:StyleID="s97"><Data ss:Type="String"> </Data><NamedCell
      ss:Name="_FilterDatabase"/></Cell>
    <Cell ss:StyleID="s97"><Data ss:Type="String"> </Data><NamedCell
      ss:Name="_FilterDatabase"/></Cell>
    <Cell ss:StyleID="s97"><Data ss:Type="String"> </Data><NamedCell
      ss:Name="_FilterDatabase"/></Cell>
    <Cell ss:StyleID="s97"><Data ss:Type="String"> </Data><NamedCell
      ss:Name="_FilterDatabase"/></Cell>
    <Cell ss:StyleID="s97"><Data ss:Type="String"> </Data><NamedCell
      ss:Name="_FilterDatabase"/></Cell>
    <Cell ss:StyleID="s97"><Data ss:Type="String"> </Data><NamedCell
      ss:Name="_FilterDatabase"/></Cell>
    <Cell ss:StyleID="s97"><Data ss:Type="String"> </Data><NamedCell
      ss:Name="_FilterDatabase"/></Cell>
    <Cell ss:StyleID="s97"><Data ss:Type="String"> </Data><NamedCell
      ss:Name="_FilterDatabase"/></Cell>
    <Cell ss:StyleID="s97"><Data ss:Type="String"> </Data><NamedCell
      ss:Name="_FilterDatabase"/></Cell>
    <Cell ss:StyleID="s97"><Data ss:Type="String"> </Data><NamedCell
      ss:Name="_FilterDatabase"/></Cell>
    <Cell ss:StyleID="s97"><Data ss:Type="String"> </Data><NamedCell
      ss:Name="_FilterDatabase"/></Cell>
    <Cell ss:StyleID="s97"><Data ss:Type="String"> </Data><NamedCell
      ss:Name="_FilterDatabase"/></Cell>
    <Cell ss:StyleID="s97"><Data ss:Type="String"> </Data><NamedCell
      ss:Name="_FilterDatabase"/></Cell>
    <Cell ss:StyleID="s97"><Data ss:Type="String"> </Data><NamedCell
      ss:Name="_FilterDatabase"/></Cell>
    <Cell ss:StyleID="s97"><Data ss:Type="String"> </Data><NamedCell
      ss:Name="_FilterDatabase"/></Cell>
    <Cell ss:StyleID="s97"><Data ss:Type="String"> </Data><NamedCell
      ss:Name="_FilterDatabase"/></Cell>
    <Cell ss:StyleID="s97"><Data ss:Type="String"> </Data><NamedCell
      ss:Name="_FilterDatabase"/></Cell>
    <Cell ss:StyleID="s97"><Data ss:Type="String"> </Data><NamedCell
      ss:Name="_FilterDatabase"/></Cell>
    <Cell ss:StyleID="s97"><Data ss:Type="String"> </Data><NamedCell
      ss:Name="_FilterDatabase"/></Cell>
    <Cell ss:StyleID="s97"><Data ss:Type="String"> </Data><NamedCell
      ss:Name="_FilterDatabase"/></Cell>
    <Cell ss:StyleID="s97"><Data ss:Type="String"> </Data><NamedCell
      ss:Name="_FilterDatabase"/></Cell>
    <Cell ss:StyleID="s97"><Data ss:Type="String"> </Data><NamedCell
      ss:Name="_FilterDatabase"/></Cell>
    <Cell ss:StyleID="s97"><Data ss:Type="String"> </Data><NamedCell
      ss:Name="_FilterDatabase"/></Cell>
    <Cell ss:StyleID="s97"><Data ss:Type="String"> </Data><NamedCell
      ss:Name="_FilterDatabase"/></Cell>
    <Cell ss:StyleID="s97"><Data ss:Type="String"> </Data><NamedCell
      ss:Name="_FilterDatabase"/></Cell>
    <Cell ss:StyleID="s97"><Data ss:Type="String"> </Data><NamedCell
      ss:Name="_FilterDatabase"/></Cell>
    <Cell ss:StyleID="s97"><Data ss:Type="String"> </Data><NamedCell
      ss:Name="_FilterDatabase"/></Cell>
    <Cell ss:StyleID="s97"><Data ss:Type="String"> </Data><NamedCell
      ss:Name="_FilterDatabase"/></Cell>
    <Cell ss:StyleID="s97"><Data ss:Type="String"> </Data><NamedCell
      ss:Name="_FilterDatabase"/></Cell>
    <Cell ss:StyleID="s97"><Data ss:Type="String"> </Data><NamedCell
      ss:Name="_FilterDatabase"/></Cell>
    <Cell ss:StyleID="s97"><Data ss:Type="String"> </Data><NamedCell
      ss:Name="_FilterDatabase"/></Cell>
    <Cell ss:StyleID="s97"><Data ss:Type="String"> </Data><NamedCell
      ss:Name="_FilterDatabase"/></Cell>
    <Cell ss:StyleID="s97"><Data ss:Type="String"> </Data><NamedCell
      ss:Name="_FilterDatabase"/></Cell>
    <Cell ss:StyleID="s97"><Data ss:Type="String"> </Data><NamedCell
      ss:Name="_FilterDatabase"/></Cell>
    <Cell ss:StyleID="s97"><Data ss:Type="String"> </Data><NamedCell
      ss:Name="_FilterDatabase"/></Cell>
    <Cell ss:StyleID="s97"><Data ss:Type="String"> </Data><NamedCell
      ss:Name="_FilterDatabase"/></Cell>
    <Cell ss:StyleID="s97"><Data ss:Type="String"> </Data><NamedCell
      ss:Name="_FilterDatabase"/></Cell>
    <Cell ss:StyleID="s97"><Data ss:Type="String"> </Data><NamedCell
      ss:Name="_FilterDatabase"/></Cell>
    <Cell ss:StyleID="s97"><Data ss:Type="String"> </Data><NamedCell
      ss:Name="_FilterDatabase"/></Cell>
    <Cell ss:StyleID="s97"><Data ss:Type="String"> </Data><NamedCell
      ss:Name="_FilterDatabase"/></Cell>
    <Cell ss:StyleID="s97"><Data ss:Type="String"> </Data><NamedCell
      ss:Name="_FilterDatabase"/></Cell>
    <Cell ss:StyleID="s97"><Data ss:Type="String"> </Data><NamedCell
      ss:Name="_FilterDatabase"/></Cell>
    <Cell ss:StyleID="s97"><Data ss:Type="String"> </Data><NamedCell
      ss:Name="_FilterDatabase"/></Cell>
    <Cell ss:StyleID="s97"><Data ss:Type="String"> </Data><NamedCell
      ss:Name="_FilterDatabase"/></Cell>
    <Cell ss:StyleID="s97"><Data ss:Type="String"> </Data><NamedCell
      ss:Name="_FilterDatabase"/></Cell>
    <Cell ss:StyleID="s97"><Data ss:Type="String"> </Data><NamedCell
      ss:Name="_FilterDatabase"/></Cell>
   </Row>
   <Row ss:AutoFitHeight="0">
    <Cell ss:StyleID="s97"><Data ss:Type="Number">7</Data><NamedCell
      ss:Name="_FilterDatabase"/></Cell>
    <Cell ss:StyleID="s97"><Data ss:Type="String">BC1_tumor</Data><NamedCell
      ss:Name="_FilterDatabase"/></Cell>
    <Cell ss:StyleID="s97"><Data ss:Type="Number">11</Data><NamedCell
      ss:Name="_FilterDatabase"/></Cell>
    <Cell ss:StyleID="s97"><Data ss:Type="Number">9200001</Data><NamedCell
      ss:Name="_FilterDatabase"/></Cell>
    <Cell ss:StyleID="s97"><Data ss:Type="Number">10400000</Data><NamedCell
      ss:Name="_FilterDatabase"/></Cell>
    <Cell ss:StyleID="s97"><Data ss:Type="Number">-0.56000000000000005</Data><NamedCell
      ss:Name="_FilterDatabase"/></Cell>
    <Cell ss:StyleID="s96"><Data ss:Type="String"> </Data><NamedCell
      ss:Name="_FilterDatabase"/></Cell>
    <Cell ss:StyleID="s96"><Data ss:Type="String"> </Data><NamedCell
      ss:Name="_FilterDatabase"/></Cell>
    <Cell ss:StyleID="s96"><Data ss:Type="String"> </Data><NamedCell
      ss:Name="_FilterDatabase"/></Cell>
    <Cell ss:StyleID="s96"><Data ss:Type="String"> </Data><NamedCell
      ss:Name="_FilterDatabase"/></Cell>
    <Cell ss:StyleID="s96"><Data ss:Type="String"> </Data><NamedCell
      ss:Name="_FilterDatabase"/></Cell>
    <Cell ss:StyleID="s96"><Data ss:Type="String"> </Data><NamedCell
      ss:Name="_FilterDatabase"/></Cell>
    <Cell ss:StyleID="s96"><Data ss:Type="String"> </Data><NamedCell
      ss:Name="_FilterDatabase"/></Cell>
    <Cell ss:StyleID="s97"><Data ss:Type="String"> </Data><NamedCell
      ss:Name="_FilterDatabase"/></Cell>
    <Cell ss:StyleID="s97"><Data ss:Type="String"> </Data><NamedCell
      ss:Name="_FilterDatabase"/></Cell>
    <Cell ss:StyleID="s97"><Data ss:Type="String"> </Data><NamedCell
      ss:Name="_FilterDatabase"/></Cell>
    <Cell ss:StyleID="s97"><Data ss:Type="String"> </Data><NamedCell
      ss:Name="_FilterDatabase"/></Cell>
    <Cell ss:StyleID="s97"><Data ss:Type="String"> </Data><NamedCell
      ss:Name="_FilterDatabase"/></Cell>
    <Cell ss:StyleID="s97"><Data ss:Type="String"> </Data><NamedCell
      ss:Name="_FilterDatabase"/></Cell>
    <Cell ss:StyleID="s97"><Data ss:Type="String"> </Data><NamedCell
      ss:Name="_FilterDatabase"/></Cell>
    <Cell ss:StyleID="s97"><Data ss:Type="String"> </Data><NamedCell
      ss:Name="_FilterDatabase"/></Cell>
    <Cell ss:StyleID="s97"><Data ss:Type="String"> </Data><NamedCell
      ss:Name="_FilterDatabase"/></Cell>
    <Cell ss:StyleID="s97"><Data ss:Type="String"> </Data><NamedCell
      ss:Name="_FilterDatabase"/></Cell>
    <Cell ss:StyleID="s97"><Data ss:Type="String"> </Data><NamedCell
      ss:Name="_FilterDatabase"/></Cell>
    <Cell ss:StyleID="s97"><Data ss:Type="String"> </Data><NamedCell
      ss:Name="_FilterDatabase"/></Cell>
    <Cell ss:StyleID="s97"><Data ss:Type="String"> </Data><NamedCell
      ss:Name="_FilterDatabase"/></Cell>
    <Cell ss:StyleID="s97"><Data ss:Type="String"> </Data><NamedCell
      ss:Name="_FilterDatabase"/></Cell>
    <Cell ss:StyleID="s97"><Data ss:Type="String"> </Data><NamedCell
      ss:Name="_FilterDatabase"/></Cell>
    <Cell ss:StyleID="s97"><Data ss:Type="String"> </Data><NamedCell
      ss:Name="_FilterDatabase"/></Cell>
    <Cell ss:StyleID="s97"><Data ss:Type="String"> </Data><NamedCell
      ss:Name="_FilterDatabase"/></Cell>
    <Cell ss:StyleID="s97"><Data ss:Type="String"> </Data><NamedCell
      ss:Name="_FilterDatabase"/></Cell>
    <Cell ss:StyleID="s97"><Data ss:Type="String"> </Data><NamedCell
      ss:Name="_FilterDatabase"/></Cell>
    <Cell ss:StyleID="s97"><Data ss:Type="String"> </Data><NamedCell
      ss:Name="_FilterDatabase"/></Cell>
    <Cell ss:StyleID="s97"><Data ss:Type="String"> </Data><NamedCell
      ss:Name="_FilterDatabase"/></Cell>
    <Cell ss:StyleID="s97"><Data ss:Type="String"> </Data><NamedCell
      ss:Name="_FilterDatabase"/></Cell>
    <Cell ss:StyleID="s97"><Data ss:Type="String"> </Data><NamedCell
      ss:Name="_FilterDatabase"/></Cell>
    <Cell ss:StyleID="s97"><Data ss:Type="String"> </Data><NamedCell
      ss:Name="_FilterDatabase"/></Cell>
    <Cell ss:StyleID="s97"><Data ss:Type="String"> </Data><NamedCell
      ss:Name="_FilterDatabase"/></Cell>
    <Cell ss:StyleID="s97"><Data ss:Type="String"> </Data><NamedCell
      ss:Name="_FilterDatabase"/></Cell>
    <Cell ss:StyleID="s97"><Data ss:Type="String"> </Data><NamedCell
      ss:Name="_FilterDatabase"/></Cell>
    <Cell ss:StyleID="s97"><Data ss:Type="String"> </Data><NamedCell
      ss:Name="_FilterDatabase"/></Cell>
    <Cell ss:StyleID="s97"><Data ss:Type="String"> </Data><NamedCell
      ss:Name="_FilterDatabase"/></Cell>
    <Cell ss:StyleID="s97"><Data ss:Type="String"> </Data><NamedCell
      ss:Name="_FilterDatabase"/></Cell>
    <Cell ss:StyleID="s97"><Data ss:Type="String"> </Data><NamedCell
      ss:Name="_FilterDatabase"/></Cell>
    <Cell ss:StyleID="s97"><Data ss:Type="String"> </Data><NamedCell
      ss:Name="_FilterDatabase"/></Cell>
    <Cell ss:StyleID="s97"><Data ss:Type="String"> </Data><NamedCell
      ss:Name="_FilterDatabase"/></Cell>
    <Cell ss:StyleID="s97"><Data ss:Type="String"> </Data><NamedCell
      ss:Name="_FilterDatabase"/></Cell>
    <Cell ss:StyleID="s97"><Data ss:Type="String"> </Data><NamedCell
      ss:Name="_FilterDatabase"/></Cell>
    <Cell ss:StyleID="s97"><Data ss:Type="String"> </Data><NamedCell
      ss:Name="_FilterDatabase"/></Cell>
    <Cell ss:StyleID="s97"><Data ss:Type="String"> </Data><NamedCell
      ss:Name="_FilterDatabase"/></Cell>
    <Cell ss:StyleID="s97"><Data ss:Type="String"> </Data><NamedCell
      ss:Name="_FilterDatabase"/></Cell>
    <Cell ss:StyleID="s97"><Data ss:Type="String"> </Data><NamedCell
      ss:Name="_FilterDatabase"/></Cell>
    <Cell ss:StyleID="s97"><Data ss:Type="String"> </Data><NamedCell
      ss:Name="_FilterDatabase"/></Cell>
    <Cell ss:StyleID="s97"><Data ss:Type="String"> </Data><NamedCell
      ss:Name="_FilterDatabase"/></Cell>
    <Cell ss:StyleID="s97"><Data ss:Type="String"> </Data><NamedCell
      ss:Name="_FilterDatabase"/></Cell>
    <Cell ss:StyleID="s97"><Data ss:Type="String"> </Data><NamedCell
      ss:Name="_FilterDatabase"/></Cell>
    <Cell ss:StyleID="s97"><Data ss:Type="String"> </Data><NamedCell
      ss:Name="_FilterDatabase"/></Cell>
    <Cell ss:StyleID="s97"><Data ss:Type="String"> </Data><NamedCell
      ss:Name="_FilterDatabase"/></Cell>
    <Cell ss:StyleID="s97"><Data ss:Type="String"> </Data><NamedCell
      ss:Name="_FilterDatabase"/></Cell>
    <Cell ss:StyleID="s97"><Data ss:Type="String"> </Data><NamedCell
      ss:Name="_FilterDatabase"/></Cell>
    <Cell ss:StyleID="s97"><Data ss:Type="String"> </Data><NamedCell
      ss:Name="_FilterDatabase"/></Cell>
    <Cell ss:StyleID="s97"><Data ss:Type="String"> </Data><NamedCell
      ss:Name="_FilterDatabase"/></Cell>
    <Cell ss:StyleID="s97"><Data ss:Type="String"> </Data><NamedCell
      ss:Name="_FilterDatabase"/></Cell>
    <Cell ss:StyleID="s97"><Data ss:Type="String"> </Data><NamedCell
      ss:Name="_FilterDatabase"/></Cell>
    <Cell ss:StyleID="s97"><Data ss:Type="String"> </Data><NamedCell
      ss:Name="_FilterDatabase"/></Cell>
    <Cell ss:StyleID="s97"><Data ss:Type="String"> </Data><NamedCell
      ss:Name="_FilterDatabase"/></Cell>
    <Cell ss:StyleID="s97"><Data ss:Type="String"> </Data><NamedCell
      ss:Name="_FilterDatabase"/></Cell>
    <Cell ss:StyleID="s97"><Data ss:Type="String"> </Data><NamedCell
      ss:Name="_FilterDatabase"/></Cell>
    <Cell ss:StyleID="s97"><Data ss:Type="String"> </Data><NamedCell
      ss:Name="_FilterDatabase"/></Cell>
    <Cell ss:StyleID="s97"><Data ss:Type="String"> </Data><NamedCell
      ss:Name="_FilterDatabase"/></Cell>
    <Cell ss:StyleID="s97"><Data ss:Type="String"> </Data><NamedCell
      ss:Name="_FilterDatabase"/></Cell>
    <Cell ss:StyleID="s97"><Data ss:Type="String"> </Data><NamedCell
      ss:Name="_FilterDatabase"/></Cell>
    <Cell ss:StyleID="s97"><Data ss:Type="String"> </Data><NamedCell
      ss:Name="_FilterDatabase"/></Cell>
    <Cell ss:StyleID="s97"><Data ss:Type="String"> </Data><NamedCell
      ss:Name="_FilterDatabase"/></Cell>
    <Cell ss:StyleID="s97"><Data ss:Type="String"> </Data><NamedCell
      ss:Name="_FilterDatabase"/></Cell>
    <Cell ss:StyleID="s97"><Data ss:Type="String"> </Data><NamedCell
      ss:Name="_FilterDatabase"/></Cell>
    <Cell ss:StyleID="s97"><Data ss:Type="String"> </Data><NamedCell
      ss:Name="_FilterDatabase"/></Cell>
    <Cell ss:StyleID="s97"><Data ss:Type="String"> </Data><NamedCell
      ss:Name="_FilterDatabase"/></Cell>
    <Cell ss:StyleID="s97"><Data ss:Type="String"> </Data><NamedCell
      ss:Name="_FilterDatabase"/></Cell>
    <Cell ss:StyleID="s97"><Data ss:Type="String"> </Data><NamedCell
      ss:Name="_FilterDatabase"/></Cell>
    <Cell ss:StyleID="s97"><Data ss:Type="String"> </Data><NamedCell
      ss:Name="_FilterDatabase"/></Cell>
    <Cell ss:StyleID="s97"><Data ss:Type="String"> </Data><NamedCell
      ss:Name="_FilterDatabase"/></Cell>
    <Cell ss:StyleID="s97"><Data ss:Type="String"> </Data><NamedCell
      ss:Name="_FilterDatabase"/></Cell>
    <Cell ss:StyleID="s97"><Data ss:Type="String"> </Data><NamedCell
      ss:Name="_FilterDatabase"/></Cell>
    <Cell ss:StyleID="s97"><Data ss:Type="String"> </Data><NamedCell
      ss:Name="_FilterDatabase"/></Cell>
    <Cell ss:StyleID="s97"><Data ss:Type="String"> </Data><NamedCell
      ss:Name="_FilterDatabase"/></Cell>
    <Cell ss:StyleID="s97"><Data ss:Type="String"> </Data><NamedCell
      ss:Name="_FilterDatabase"/></Cell>
    <Cell ss:StyleID="s97"><Data ss:Type="String"> </Data><NamedCell
      ss:Name="_FilterDatabase"/></Cell>
    <Cell ss:StyleID="s97"><Data ss:Type="String"> </Data><NamedCell
      ss:Name="_FilterDatabase"/></Cell>
    <Cell ss:StyleID="s97"><Data ss:Type="String"> </Data><NamedCell
      ss:Name="_FilterDatabase"/></Cell>
    <Cell ss:StyleID="s97"><Data ss:Type="String"> </Data><NamedCell
      ss:Name="_FilterDatabase"/></Cell>
    <Cell ss:StyleID="s97"><Data ss:Type="String"> </Data><NamedCell
      ss:Name="_FilterDatabase"/></Cell>
    <Cell ss:StyleID="s97"><Data ss:Type="String"> </Data><NamedCell
      ss:Name="_FilterDatabase"/></Cell>
    <Cell ss:StyleID="s97"><Data ss:Type="String"> </Data><NamedCell
      ss:Name="_FilterDatabase"/></Cell>
    <Cell ss:StyleID="s97"><Data ss:Type="String"> </Data><NamedCell
      ss:Name="_FilterDatabase"/></Cell>
    <Cell ss:StyleID="s97"><Data ss:Type="String"> </Data><NamedCell
      ss:Name="_FilterDatabase"/></Cell>
    <Cell ss:StyleID="s97"><Data ss:Type="String"> </Data><NamedCell
      ss:Name="_FilterDatabase"/></Cell>
    <Cell ss:StyleID="s97"><Data ss:Type="String"> </Data><NamedCell
      ss:Name="_FilterDatabase"/></Cell>
    <Cell ss:StyleID="s97"><Data ss:Type="String"> </Data><NamedCell
      ss:Name="_FilterDatabase"/></Cell>
    <Cell ss:StyleID="s97"><Data ss:Type="String"> </Data><NamedCell
      ss:Name="_FilterDatabase"/></Cell>
    <Cell ss:StyleID="s97"><Data ss:Type="String"> </Data><NamedCell
      ss:Name="_FilterDatabase"/></Cell>
    <Cell ss:StyleID="s97"><Data ss:Type="String"> </Data><NamedCell
      ss:Name="_FilterDatabase"/></Cell>
    <Cell ss:StyleID="s97"><Data ss:Type="String"> </Data><NamedCell
      ss:Name="_FilterDatabase"/></Cell>
    <Cell ss:StyleID="s97"><Data ss:Type="String"> </Data><NamedCell
      ss:Name="_FilterDatabase"/></Cell>
    <Cell ss:StyleID="s97"><Data ss:Type="String"> </Data><NamedCell
      ss:Name="_FilterDatabase"/></Cell>
    <Cell ss:StyleID="s97"><Data ss:Type="String"> </Data><NamedCell
      ss:Name="_FilterDatabase"/></Cell>
    <Cell ss:StyleID="s97"><Data ss:Type="String"> </Data><NamedCell
      ss:Name="_FilterDatabase"/></Cell>
    <Cell ss:StyleID="s97"><Data ss:Type="String"> </Data><NamedCell
      ss:Name="_FilterDatabase"/></Cell>
    <Cell ss:StyleID="s97"><Data ss:Type="String"> </Data><NamedCell
      ss:Name="_FilterDatabase"/></Cell>
    <Cell ss:StyleID="s97"><Data ss:Type="String"> </Data><NamedCell
      ss:Name="_FilterDatabase"/></Cell>
    <Cell ss:StyleID="s97"><Data ss:Type="String"> </Data><NamedCell
      ss:Name="_FilterDatabase"/></Cell>
    <Cell ss:StyleID="s97"><Data ss:Type="String"> </Data><NamedCell
      ss:Name="_FilterDatabase"/></Cell>
    <Cell ss:StyleID="s97"><Data ss:Type="String"> </Data><NamedCell
      ss:Name="_FilterDatabase"/></Cell>
    <Cell ss:StyleID="s97"><Data ss:Type="String"> </Data><NamedCell
      ss:Name="_FilterDatabase"/></Cell>
    <Cell ss:StyleID="s97"><Data ss:Type="String"> </Data><NamedCell
      ss:Name="_FilterDatabase"/></Cell>
    <Cell ss:StyleID="s97"><Data ss:Type="String"> </Data><NamedCell
      ss:Name="_FilterDatabase"/></Cell>
    <Cell ss:StyleID="s97"><Data ss:Type="String"> </Data><NamedCell
      ss:Name="_FilterDatabase"/></Cell>
    <Cell ss:StyleID="s97"><Data ss:Type="String"> </Data><NamedCell
      ss:Name="_FilterDatabase"/></Cell>
    <Cell ss:StyleID="s97"><Data ss:Type="String"> </Data><NamedCell
      ss:Name="_FilterDatabase"/></Cell>
    <Cell ss:StyleID="s97"><Data ss:Type="String"> </Data><NamedCell
      ss:Name="_FilterDatabase"/></Cell>
    <Cell ss:StyleID="s97"><Data ss:Type="String"> </Data><NamedCell
      ss:Name="_FilterDatabase"/></Cell>
    <Cell ss:StyleID="s97"><Data ss:Type="String"> </Data><NamedCell
      ss:Name="_FilterDatabase"/></Cell>
    <Cell ss:StyleID="s97"><Data ss:Type="String"> </Data><NamedCell
      ss:Name="_FilterDatabase"/></Cell>
    <Cell ss:StyleID="s97"><Data ss:Type="String"> </Data><NamedCell
      ss:Name="_FilterDatabase"/></Cell>
    <Cell ss:StyleID="s97"><Data ss:Type="String"> </Data><NamedCell
      ss:Name="_FilterDatabase"/></Cell>
    <Cell ss:StyleID="s97"><Data ss:Type="String"> </Data><NamedCell
      ss:Name="_FilterDatabase"/></Cell>
    <Cell ss:StyleID="s97"><Data ss:Type="String"> </Data><NamedCell
      ss:Name="_FilterDatabase"/></Cell>
    <Cell ss:StyleID="s97"><Data ss:Type="String"> </Data><NamedCell
      ss:Name="_FilterDatabase"/></Cell>
    <Cell ss:StyleID="s97"><Data ss:Type="String"> </Data><NamedCell
      ss:Name="_FilterDatabase"/></Cell>
    <Cell ss:StyleID="s97"><Data ss:Type="String"> </Data><NamedCell
      ss:Name="_FilterDatabase"/></Cell>
    <Cell ss:StyleID="s97"><Data ss:Type="String"> </Data><NamedCell
      ss:Name="_FilterDatabase"/></Cell>
    <Cell ss:StyleID="s97"><Data ss:Type="String"> </Data><NamedCell
      ss:Name="_FilterDatabase"/></Cell>
    <Cell ss:StyleID="s97"><Data ss:Type="String"> </Data><NamedCell
      ss:Name="_FilterDatabase"/></Cell>
    <Cell ss:StyleID="s97"><Data ss:Type="String"> </Data><NamedCell
      ss:Name="_FilterDatabase"/></Cell>
    <Cell ss:StyleID="s97"><Data ss:Type="String"> </Data><NamedCell
      ss:Name="_FilterDatabase"/></Cell>
    <Cell ss:StyleID="s97"><Data ss:Type="String"> </Data><NamedCell
      ss:Name="_FilterDatabase"/></Cell>
    <Cell ss:StyleID="s97"><Data ss:Type="String"> </Data><NamedCell
      ss:Name="_FilterDatabase"/></Cell>
    <Cell ss:StyleID="s97"><Data ss:Type="String"> </Data><NamedCell
      ss:Name="_FilterDatabase"/></Cell>
    <Cell ss:StyleID="s97"><Data ss:Type="String"> </Data><NamedCell
      ss:Name="_FilterDatabase"/></Cell>
    <Cell ss:StyleID="s97"><Data ss:Type="String"> </Data><NamedCell
      ss:Name="_FilterDatabase"/></Cell>
    <Cell ss:StyleID="s97"><Data ss:Type="String"> </Data><NamedCell
      ss:Name="_FilterDatabase"/></Cell>
    <Cell ss:StyleID="s97"><Data ss:Type="String"> </Data><NamedCell
      ss:Name="_FilterDatabase"/></Cell>
    <Cell ss:StyleID="s97"><Data ss:Type="String"> </Data><NamedCell
      ss:Name="_FilterDatabase"/></Cell>
    <Cell ss:StyleID="s97"><Data ss:Type="String"> </Data><NamedCell
      ss:Name="_FilterDatabase"/></Cell>
    <Cell ss:StyleID="s97"><Data ss:Type="String"> </Data><NamedCell
      ss:Name="_FilterDatabase"/></Cell>
    <Cell ss:StyleID="s97"><Data ss:Type="String"> </Data><NamedCell
      ss:Name="_FilterDatabase"/></Cell>
    <Cell ss:StyleID="s97"><Data ss:Type="String"> </Data><NamedCell
      ss:Name="_FilterDatabase"/></Cell>
    <Cell ss:StyleID="s97"><Data ss:Type="String"> </Data><NamedCell
      ss:Name="_FilterDatabase"/></Cell>
    <Cell ss:StyleID="s97"><Data ss:Type="String"> </Data><NamedCell
      ss:Name="_FilterDatabase"/></Cell>
    <Cell ss:StyleID="s97"><Data ss:Type="String"> </Data><NamedCell
      ss:Name="_FilterDatabase"/></Cell>
    <Cell ss:StyleID="s97"><Data ss:Type="String"> </Data><NamedCell
      ss:Name="_FilterDatabase"/></Cell>
    <Cell ss:StyleID="s97"><Data ss:Type="String"> </Data><NamedCell
      ss:Name="_FilterDatabase"/></Cell>
    <Cell ss:StyleID="s97"><Data ss:Type="String"> </Data><NamedCell
      ss:Name="_FilterDatabase"/></Cell>
    <Cell ss:StyleID="s97"><Data ss:Type="String"> </Data><NamedCell
      ss:Name="_FilterDatabase"/></Cell>
    <Cell ss:StyleID="s97"><Data ss:Type="String"> </Data><NamedCell
      ss:Name="_FilterDatabase"/></Cell>
    <Cell ss:StyleID="s97"><Data ss:Type="String"> </Data><NamedCell
      ss:Name="_FilterDatabase"/></Cell>
    <Cell ss:StyleID="s97"><Data ss:Type="String"> </Data><NamedCell
      ss:Name="_FilterDatabase"/></Cell>
    <Cell ss:StyleID="s97"><Data ss:Type="String"> </Data><NamedCell
      ss:Name="_FilterDatabase"/></Cell>
    <Cell ss:StyleID="s97"><Data ss:Type="String"> </Data><NamedCell
      ss:Name="_FilterDatabase"/></Cell>
    <Cell ss:StyleID="s97"><Data ss:Type="String"> </Data><NamedCell
      ss:Name="_FilterDatabase"/></Cell>
    <Cell ss:StyleID="s97"><Data ss:Type="String"> </Data><NamedCell
      ss:Name="_FilterDatabase"/></Cell>
    <Cell ss:StyleID="s97"><Data ss:Type="String"> </Data><NamedCell
      ss:Name="_FilterDatabase"/></Cell>
    <Cell ss:StyleID="s97"><Data ss:Type="String"> </Data><NamedCell
      ss:Name="_FilterDatabase"/></Cell>
    <Cell ss:StyleID="s97"><Data ss:Type="String"> </Data><NamedCell
      ss:Name="_FilterDatabase"/></Cell>
    <Cell ss:StyleID="s97"><Data ss:Type="String"> </Data><NamedCell
      ss:Name="_FilterDatabase"/></Cell>
    <Cell ss:StyleID="s97"><Data ss:Type="String"> </Data><NamedCell
      ss:Name="_FilterDatabase"/></Cell>
    <Cell ss:StyleID="s97"><Data ss:Type="String"> </Data><NamedCell
      ss:Name="_FilterDatabase"/></Cell>
    <Cell ss:StyleID="s97"><Data ss:Type="String"> </Data><NamedCell
      ss:Name="_FilterDatabase"/></Cell>
    <Cell ss:StyleID="s97"><Data ss:Type="String"> </Data><NamedCell
      ss:Name="_FilterDatabase"/></Cell>
    <Cell ss:StyleID="s97"><Data ss:Type="String"> </Data><NamedCell
      ss:Name="_FilterDatabase"/></Cell>
    <Cell ss:StyleID="s97"><Data ss:Type="String"> </Data><NamedCell
      ss:Name="_FilterDatabase"/></Cell>
    <Cell ss:StyleID="s97"><Data ss:Type="String"> </Data><NamedCell
      ss:Name="_FilterDatabase"/></Cell>
    <Cell ss:StyleID="s97"><Data ss:Type="String"> </Data><NamedCell
      ss:Name="_FilterDatabase"/></Cell>
    <Cell ss:StyleID="s97"><Data ss:Type="String"> </Data><NamedCell
      ss:Name="_FilterDatabase"/></Cell>
    <Cell ss:StyleID="s97"><Data ss:Type="String"> </Data><NamedCell
      ss:Name="_FilterDatabase"/></Cell>
    <Cell ss:StyleID="s97"><Data ss:Type="String"> </Data><NamedCell
      ss:Name="_FilterDatabase"/></Cell>
    <Cell ss:StyleID="s97"><Data ss:Type="String"> </Data><NamedCell
      ss:Name="_FilterDatabase"/></Cell>
    <Cell ss:StyleID="s97"><Data ss:Type="String"> </Data><NamedCell
      ss:Name="_FilterDatabase"/></Cell>
    <Cell ss:StyleID="s97"><Data ss:Type="String"> </Data><NamedCell
      ss:Name="_FilterDatabase"/></Cell>
    <Cell ss:StyleID="s97"><Data ss:Type="String"> </Data><NamedCell
      ss:Name="_FilterDatabase"/></Cell>
    <Cell ss:StyleID="s97"><Data ss:Type="String"> </Data><NamedCell
      ss:Name="_FilterDatabase"/></Cell>
    <Cell ss:StyleID="s97"><Data ss:Type="String"> </Data><NamedCell
      ss:Name="_FilterDatabase"/></Cell>
    <Cell ss:StyleID="s97"><Data ss:Type="String"> </Data><NamedCell
      ss:Name="_FilterDatabase"/></Cell>
    <Cell ss:StyleID="s97"><Data ss:Type="String"> </Data><NamedCell
      ss:Name="_FilterDatabase"/></Cell>
    <Cell ss:StyleID="s97"><Data ss:Type="String"> </Data><NamedCell
      ss:Name="_FilterDatabase"/></Cell>
    <Cell ss:StyleID="s97"><Data ss:Type="String"> </Data><NamedCell
      ss:Name="_FilterDatabase"/></Cell>
    <Cell ss:StyleID="s97"><Data ss:Type="String"> </Data><NamedCell
      ss:Name="_FilterDatabase"/></Cell>
    <Cell ss:StyleID="s97"><Data ss:Type="String"> </Data><NamedCell
      ss:Name="_FilterDatabase"/></Cell>
    <Cell ss:StyleID="s97"><Data ss:Type="String"> </Data><NamedCell
      ss:Name="_FilterDatabase"/></Cell>
    <Cell ss:StyleID="s97"><Data ss:Type="String"> </Data><NamedCell
      ss:Name="_FilterDatabase"/></Cell>
    <Cell ss:StyleID="s97"><Data ss:Type="String"> </Data><NamedCell
      ss:Name="_FilterDatabase"/></Cell>
    <Cell ss:StyleID="s97"><Data ss:Type="String"> </Data><NamedCell
      ss:Name="_FilterDatabase"/></Cell>
    <Cell ss:StyleID="s97"><Data ss:Type="String"> </Data><NamedCell
      ss:Name="_FilterDatabase"/></Cell>
    <Cell ss:StyleID="s97"><Data ss:Type="String"> </Data><NamedCell
      ss:Name="_FilterDatabase"/></Cell>
    <Cell ss:StyleID="s97"><Data ss:Type="String"> </Data><NamedCell
      ss:Name="_FilterDatabase"/></Cell>
    <Cell ss:StyleID="s97"><Data ss:Type="String"> </Data><NamedCell
      ss:Name="_FilterDatabase"/></Cell>
    <Cell ss:StyleID="s97"><Data ss:Type="String"> </Data><NamedCell
      ss:Name="_FilterDatabase"/></Cell>
    <Cell ss:StyleID="s97"><Data ss:Type="String"> </Data><NamedCell
      ss:Name="_FilterDatabase"/></Cell>
    <Cell ss:StyleID="s97"><Data ss:Type="String"> </Data><NamedCell
      ss:Name="_FilterDatabase"/></Cell>
    <Cell ss:StyleID="s97"><Data ss:Type="String"> </Data><NamedCell
      ss:Name="_FilterDatabase"/></Cell>
    <Cell ss:StyleID="s97"><Data ss:Type="String"> </Data><NamedCell
      ss:Name="_FilterDatabase"/></Cell>
    <Cell ss:StyleID="s97"><Data ss:Type="String"> </Data><NamedCell
      ss:Name="_FilterDatabase"/></Cell>
    <Cell ss:StyleID="s97"><Data ss:Type="String"> </Data><NamedCell
      ss:Name="_FilterDatabase"/></Cell>
    <Cell ss:StyleID="s97"><Data ss:Type="String"> </Data><NamedCell
      ss:Name="_FilterDatabase"/></Cell>
    <Cell ss:StyleID="s97"><Data ss:Type="String"> </Data><NamedCell
      ss:Name="_FilterDatabase"/></Cell>
    <Cell ss:StyleID="s97"><Data ss:Type="String"> </Data><NamedCell
      ss:Name="_FilterDatabase"/></Cell>
    <Cell ss:StyleID="s97"><Data ss:Type="String"> </Data><NamedCell
      ss:Name="_FilterDatabase"/></Cell>
    <Cell ss:StyleID="s97"><Data ss:Type="String"> </Data><NamedCell
      ss:Name="_FilterDatabase"/></Cell>
    <Cell ss:StyleID="s97"><Data ss:Type="String"> </Data><NamedCell
      ss:Name="_FilterDatabase"/></Cell>
    <Cell ss:StyleID="s97"><Data ss:Type="String"> </Data><NamedCell
      ss:Name="_FilterDatabase"/></Cell>
    <Cell ss:StyleID="s97"><Data ss:Type="String"> </Data><NamedCell
      ss:Name="_FilterDatabase"/></Cell>
    <Cell ss:StyleID="s97"><Data ss:Type="String"> </Data><NamedCell
      ss:Name="_FilterDatabase"/></Cell>
    <Cell ss:StyleID="s97"><Data ss:Type="String"> </Data><NamedCell
      ss:Name="_FilterDatabase"/></Cell>
    <Cell ss:StyleID="s97"><Data ss:Type="String"> </Data><NamedCell
      ss:Name="_FilterDatabase"/></Cell>
    <Cell ss:StyleID="s97"><Data ss:Type="String"> </Data><NamedCell
      ss:Name="_FilterDatabase"/></Cell>
    <Cell ss:StyleID="s97"><Data ss:Type="String"> </Data><NamedCell
      ss:Name="_FilterDatabase"/></Cell>
    <Cell ss:StyleID="s97"><Data ss:Type="String"> </Data><NamedCell
      ss:Name="_FilterDatabase"/></Cell>
    <Cell ss:StyleID="s97"><Data ss:Type="String"> </Data><NamedCell
      ss:Name="_FilterDatabase"/></Cell>
    <Cell ss:StyleID="s97"><Data ss:Type="String"> </Data><NamedCell
      ss:Name="_FilterDatabase"/></Cell>
    <Cell ss:StyleID="s97"><Data ss:Type="String"> </Data><NamedCell
      ss:Name="_FilterDatabase"/></Cell>
    <Cell ss:StyleID="s97"><Data ss:Type="String"> </Data><NamedCell
      ss:Name="_FilterDatabase"/></Cell>
    <Cell ss:StyleID="s97"><Data ss:Type="String"> </Data><NamedCell
      ss:Name="_FilterDatabase"/></Cell>
    <Cell ss:StyleID="s97"><Data ss:Type="String"> </Data><NamedCell
      ss:Name="_FilterDatabase"/></Cell>
    <Cell ss:StyleID="s97"><Data ss:Type="String"> </Data><NamedCell
      ss:Name="_FilterDatabase"/></Cell>
    <Cell ss:StyleID="s97"><Data ss:Type="String"> </Data><NamedCell
      ss:Name="_FilterDatabase"/></Cell>
    <Cell ss:StyleID="s97"><Data ss:Type="String"> </Data><NamedCell
      ss:Name="_FilterDatabase"/></Cell>
    <Cell ss:StyleID="s97"><Data ss:Type="String"> </Data><NamedCell
      ss:Name="_FilterDatabase"/></Cell>
    <Cell ss:StyleID="s97"><Data ss:Type="String"> </Data><NamedCell
      ss:Name="_FilterDatabase"/></Cell>
    <Cell ss:StyleID="s97"><Data ss:Type="String"> </Data><NamedCell
      ss:Name="_FilterDatabase"/></Cell>
    <Cell ss:StyleID="s97"><Data ss:Type="String"> </Data><NamedCell
      ss:Name="_FilterDatabase"/></Cell>
    <Cell ss:StyleID="s97"><Data ss:Type="String"> </Data><NamedCell
      ss:Name="_FilterDatabase"/></Cell>
    <Cell ss:StyleID="s97"><Data ss:Type="String"> </Data><NamedCell
      ss:Name="_FilterDatabase"/></Cell>
    <Cell ss:StyleID="s97"><Data ss:Type="String"> </Data><NamedCell
      ss:Name="_FilterDatabase"/></Cell>
    <Cell ss:StyleID="s97"><Data ss:Type="String"> </Data><NamedCell
      ss:Name="_FilterDatabase"/></Cell>
    <Cell ss:StyleID="s97"><Data ss:Type="String"> </Data><NamedCell
      ss:Name="_FilterDatabase"/></Cell>
    <Cell ss:StyleID="s97"><Data ss:Type="String"> </Data><NamedCell
      ss:Name="_FilterDatabase"/></Cell>
    <Cell ss:StyleID="s97"><Data ss:Type="String"> </Data><NamedCell
      ss:Name="_FilterDatabase"/></Cell>
    <Cell ss:StyleID="s97"><Data ss:Type="String"> </Data><NamedCell
      ss:Name="_FilterDatabase"/></Cell>
    <Cell ss:StyleID="s97"><Data ss:Type="String"> </Data><NamedCell
      ss:Name="_FilterDatabase"/></Cell>
    <Cell ss:StyleID="s97"><Data ss:Type="String"> </Data><NamedCell
      ss:Name="_FilterDatabase"/></Cell>
    <Cell ss:StyleID="s97"><Data ss:Type="String"> </Data><NamedCell
      ss:Name="_FilterDatabase"/></Cell>
    <Cell ss:StyleID="s97"><Data ss:Type="String"> </Data><NamedCell
      ss:Name="_FilterDatabase"/></Cell>
    <Cell ss:StyleID="s97"><Data ss:Type="String"> </Data><NamedCell
      ss:Name="_FilterDatabase"/></Cell>
    <Cell ss:StyleID="s97"><Data ss:Type="String"> </Data><NamedCell
      ss:Name="_FilterDatabase"/></Cell>
    <Cell ss:StyleID="s97"><Data ss:Type="String"> </Data><NamedCell
      ss:Name="_FilterDatabase"/></Cell>
    <Cell ss:StyleID="s97"><Data ss:Type="String"> </Data><NamedCell
      ss:Name="_FilterDatabase"/></Cell>
    <Cell ss:StyleID="s97"><Data ss:Type="String"> </Data><NamedCell
      ss:Name="_FilterDatabase"/></Cell>
    <Cell ss:StyleID="s97"><Data ss:Type="String"> </Data><NamedCell
      ss:Name="_FilterDatabase"/></Cell>
    <Cell ss:StyleID="s97"><Data ss:Type="String"> </Data><NamedCell
      ss:Name="_FilterDatabase"/></Cell>
    <Cell ss:StyleID="s97"><Data ss:Type="String"> </Data><NamedCell
      ss:Name="_FilterDatabase"/></Cell>
    <Cell ss:StyleID="s97"><Data ss:Type="String"> </Data><NamedCell
      ss:Name="_FilterDatabase"/></Cell>
    <Cell ss:StyleID="s97"><Data ss:Type="String"> </Data><NamedCell
      ss:Name="_FilterDatabase"/></Cell>
    <Cell ss:StyleID="s97"><Data ss:Type="String"> </Data><NamedCell
      ss:Name="_FilterDatabase"/></Cell>
    <Cell ss:StyleID="s97"><Data ss:Type="String"> </Data><NamedCell
      ss:Name="_FilterDatabase"/></Cell>
    <Cell ss:StyleID="s97"><Data ss:Type="String"> </Data><NamedCell
      ss:Name="_FilterDatabase"/></Cell>
    <Cell ss:StyleID="s97"><Data ss:Type="String"> </Data><NamedCell
      ss:Name="_FilterDatabase"/></Cell>
    <Cell ss:StyleID="s97"><Data ss:Type="String"> </Data><NamedCell
      ss:Name="_FilterDatabase"/></Cell>
    <Cell ss:StyleID="s97"><Data ss:Type="String"> </Data><NamedCell
      ss:Name="_FilterDatabase"/></Cell>
   </Row>
   <Row ss:AutoFitHeight="0">
    <Cell ss:StyleID="s97"><Data ss:Type="Number">8</Data><NamedCell
      ss:Name="_FilterDatabase"/></Cell>
    <Cell ss:StyleID="s97"><Data ss:Type="String">BC1_tumor</Data><NamedCell
      ss:Name="_FilterDatabase"/></Cell>
    <Cell ss:StyleID="s97"><Data ss:Type="Number">12</Data><NamedCell
      ss:Name="_FilterDatabase"/></Cell>
    <Cell ss:StyleID="s97"><Data ss:Type="Number">128500001</Data><NamedCell
      ss:Name="_FilterDatabase"/></Cell>
    <Cell ss:StyleID="s97"><Data ss:Type="Number">129600000</Data><NamedCell
      ss:Name="_FilterDatabase"/></Cell>
    <Cell ss:StyleID="s97"><Data ss:Type="Number">0.49</Data><NamedCell
      ss:Name="_FilterDatabase"/></Cell>
    <Cell ss:StyleID="s96"><Data ss:Type="String"> </Data><NamedCell
      ss:Name="_FilterDatabase"/></Cell>
    <Cell ss:StyleID="s96"><Data ss:Type="String"> </Data><NamedCell
      ss:Name="_FilterDatabase"/></Cell>
    <Cell ss:StyleID="s96"><Data ss:Type="String"> </Data><NamedCell
      ss:Name="_FilterDatabase"/></Cell>
    <Cell ss:StyleID="s96"><Data ss:Type="String"> </Data><NamedCell
      ss:Name="_FilterDatabase"/></Cell>
    <Cell ss:StyleID="s96"><Data ss:Type="String"> </Data><NamedCell
      ss:Name="_FilterDatabase"/></Cell>
    <Cell ss:StyleID="s96"><Data ss:Type="String"> </Data><NamedCell
      ss:Name="_FilterDatabase"/></Cell>
    <Cell ss:StyleID="s96"><Data ss:Type="String"> </Data><NamedCell
      ss:Name="_FilterDatabase"/></Cell>
    <Cell ss:StyleID="s97"><Data ss:Type="String"> </Data><NamedCell
      ss:Name="_FilterDatabase"/></Cell>
    <Cell ss:StyleID="s97"><Data ss:Type="String"> </Data><NamedCell
      ss:Name="_FilterDatabase"/></Cell>
    <Cell ss:StyleID="s97"><Data ss:Type="String"> </Data><NamedCell
      ss:Name="_FilterDatabase"/></Cell>
    <Cell ss:StyleID="s97"><Data ss:Type="String"> </Data><NamedCell
      ss:Name="_FilterDatabase"/></Cell>
    <Cell ss:StyleID="s97"><Data ss:Type="String"> </Data><NamedCell
      ss:Name="_FilterDatabase"/></Cell>
    <Cell ss:StyleID="s97"><Data ss:Type="String"> </Data><NamedCell
      ss:Name="_FilterDatabase"/></Cell>
    <Cell ss:StyleID="s97"><Data ss:Type="String"> </Data><NamedCell
      ss:Name="_FilterDatabase"/></Cell>
    <Cell ss:StyleID="s97"><Data ss:Type="String"> </Data><NamedCell
      ss:Name="_FilterDatabase"/></Cell>
    <Cell ss:StyleID="s97"><Data ss:Type="String"> </Data><NamedCell
      ss:Name="_FilterDatabase"/></Cell>
    <Cell ss:StyleID="s97"><Data ss:Type="String"> </Data><NamedCell
      ss:Name="_FilterDatabase"/></Cell>
    <Cell ss:StyleID="s97"><Data ss:Type="String"> </Data><NamedCell
      ss:Name="_FilterDatabase"/></Cell>
    <Cell ss:StyleID="s97"><Data ss:Type="String"> </Data><NamedCell
      ss:Name="_FilterDatabase"/></Cell>
    <Cell ss:StyleID="s97"><Data ss:Type="String"> </Data><NamedCell
      ss:Name="_FilterDatabase"/></Cell>
    <Cell ss:StyleID="s97"><Data ss:Type="String"> </Data><NamedCell
      ss:Name="_FilterDatabase"/></Cell>
    <Cell ss:StyleID="s97"><Data ss:Type="String"> </Data><NamedCell
      ss:Name="_FilterDatabase"/></Cell>
    <Cell ss:StyleID="s97"><Data ss:Type="String"> </Data><NamedCell
      ss:Name="_FilterDatabase"/></Cell>
    <Cell ss:StyleID="s97"><Data ss:Type="String"> </Data><NamedCell
      ss:Name="_FilterDatabase"/></Cell>
    <Cell ss:StyleID="s97"><Data ss:Type="String"> </Data><NamedCell
      ss:Name="_FilterDatabase"/></Cell>
    <Cell ss:StyleID="s97"><Data ss:Type="String"> </Data><NamedCell
      ss:Name="_FilterDatabase"/></Cell>
    <Cell ss:StyleID="s97"><Data ss:Type="String"> </Data><NamedCell
      ss:Name="_FilterDatabase"/></Cell>
    <Cell ss:StyleID="s97"><Data ss:Type="String"> </Data><NamedCell
      ss:Name="_FilterDatabase"/></Cell>
    <Cell ss:StyleID="s97"><Data ss:Type="String"> </Data><NamedCell
      ss:Name="_FilterDatabase"/></Cell>
    <Cell ss:StyleID="s97"><Data ss:Type="String"> </Data><NamedCell
      ss:Name="_FilterDatabase"/></Cell>
    <Cell ss:StyleID="s97"><Data ss:Type="String"> </Data><NamedCell
      ss:Name="_FilterDatabase"/></Cell>
    <Cell ss:StyleID="s97"><Data ss:Type="String"> </Data><NamedCell
      ss:Name="_FilterDatabase"/></Cell>
    <Cell ss:StyleID="s97"><Data ss:Type="String"> </Data><NamedCell
      ss:Name="_FilterDatabase"/></Cell>
    <Cell ss:StyleID="s97"><Data ss:Type="String"> </Data><NamedCell
      ss:Name="_FilterDatabase"/></Cell>
    <Cell ss:StyleID="s97"><Data ss:Type="String"> </Data><NamedCell
      ss:Name="_FilterDatabase"/></Cell>
    <Cell ss:StyleID="s97"><Data ss:Type="String"> </Data><NamedCell
      ss:Name="_FilterDatabase"/></Cell>
    <Cell ss:StyleID="s97"><Data ss:Type="String"> </Data><NamedCell
      ss:Name="_FilterDatabase"/></Cell>
    <Cell ss:StyleID="s97"><Data ss:Type="String"> </Data><NamedCell
      ss:Name="_FilterDatabase"/></Cell>
    <Cell ss:StyleID="s97"><Data ss:Type="String"> </Data><NamedCell
      ss:Name="_FilterDatabase"/></Cell>
    <Cell ss:StyleID="s97"><Data ss:Type="String"> </Data><NamedCell
      ss:Name="_FilterDatabase"/></Cell>
    <Cell ss:StyleID="s97"><Data ss:Type="String"> </Data><NamedCell
      ss:Name="_FilterDatabase"/></Cell>
    <Cell ss:StyleID="s97"><Data ss:Type="String"> </Data><NamedCell
      ss:Name="_FilterDatabase"/></Cell>
    <Cell ss:StyleID="s97"><Data ss:Type="String"> </Data><NamedCell
      ss:Name="_FilterDatabase"/></Cell>
    <Cell ss:StyleID="s97"><Data ss:Type="String"> </Data><NamedCell
      ss:Name="_FilterDatabase"/></Cell>
    <Cell ss:StyleID="s97"><Data ss:Type="String"> </Data><NamedCell
      ss:Name="_FilterDatabase"/></Cell>
    <Cell ss:StyleID="s97"><Data ss:Type="String"> </Data><NamedCell
      ss:Name="_FilterDatabase"/></Cell>
    <Cell ss:StyleID="s97"><Data ss:Type="String"> </Data><NamedCell
      ss:Name="_FilterDatabase"/></Cell>
    <Cell ss:StyleID="s97"><Data ss:Type="String"> </Data><NamedCell
      ss:Name="_FilterDatabase"/></Cell>
    <Cell ss:StyleID="s97"><Data ss:Type="String"> </Data><NamedCell
      ss:Name="_FilterDatabase"/></Cell>
    <Cell ss:StyleID="s97"><Data ss:Type="String"> </Data><NamedCell
      ss:Name="_FilterDatabase"/></Cell>
    <Cell ss:StyleID="s97"><Data ss:Type="String"> </Data><NamedCell
      ss:Name="_FilterDatabase"/></Cell>
    <Cell ss:StyleID="s97"><Data ss:Type="String"> </Data><NamedCell
      ss:Name="_FilterDatabase"/></Cell>
    <Cell ss:StyleID="s97"><Data ss:Type="String"> </Data><NamedCell
      ss:Name="_FilterDatabase"/></Cell>
    <Cell ss:StyleID="s97"><Data ss:Type="String"> </Data><NamedCell
      ss:Name="_FilterDatabase"/></Cell>
    <Cell ss:StyleID="s97"><Data ss:Type="String"> </Data><NamedCell
      ss:Name="_FilterDatabase"/></Cell>
    <Cell ss:StyleID="s97"><Data ss:Type="String"> </Data><NamedCell
      ss:Name="_FilterDatabase"/></Cell>
    <Cell ss:StyleID="s97"><Data ss:Type="String"> </Data><NamedCell
      ss:Name="_FilterDatabase"/></Cell>
    <Cell ss:StyleID="s97"><Data ss:Type="String"> </Data><NamedCell
      ss:Name="_FilterDatabase"/></Cell>
    <Cell ss:StyleID="s97"><Data ss:Type="String"> </Data><NamedCell
      ss:Name="_FilterDatabase"/></Cell>
    <Cell ss:StyleID="s97"><Data ss:Type="String"> </Data><NamedCell
      ss:Name="_FilterDatabase"/></Cell>
    <Cell ss:StyleID="s97"><Data ss:Type="String"> </Data><NamedCell
      ss:Name="_FilterDatabase"/></Cell>
    <Cell ss:StyleID="s97"><Data ss:Type="String"> </Data><NamedCell
      ss:Name="_FilterDatabase"/></Cell>
    <Cell ss:StyleID="s97"><Data ss:Type="String"> </Data><NamedCell
      ss:Name="_FilterDatabase"/></Cell>
    <Cell ss:StyleID="s97"><Data ss:Type="String"> </Data><NamedCell
      ss:Name="_FilterDatabase"/></Cell>
    <Cell ss:StyleID="s97"><Data ss:Type="String"> </Data><NamedCell
      ss:Name="_FilterDatabase"/></Cell>
    <Cell ss:StyleID="s97"><Data ss:Type="String"> </Data><NamedCell
      ss:Name="_FilterDatabase"/></Cell>
    <Cell ss:StyleID="s97"><Data ss:Type="String"> </Data><NamedCell
      ss:Name="_FilterDatabase"/></Cell>
    <Cell ss:StyleID="s97"><Data ss:Type="String"> </Data><NamedCell
      ss:Name="_FilterDatabase"/></Cell>
    <Cell ss:StyleID="s97"><Data ss:Type="String"> </Data><NamedCell
      ss:Name="_FilterDatabase"/></Cell>
    <Cell ss:StyleID="s97"><Data ss:Type="String"> </Data><NamedCell
      ss:Name="_FilterDatabase"/></Cell>
    <Cell ss:StyleID="s97"><Data ss:Type="String"> </Data><NamedCell
      ss:Name="_FilterDatabase"/></Cell>
    <Cell ss:StyleID="s97"><Data ss:Type="String"> </Data><NamedCell
      ss:Name="_FilterDatabase"/></Cell>
    <Cell ss:StyleID="s97"><Data ss:Type="String"> </Data><NamedCell
      ss:Name="_FilterDatabase"/></Cell>
    <Cell ss:StyleID="s97"><Data ss:Type="String"> </Data><NamedCell
      ss:Name="_FilterDatabase"/></Cell>
    <Cell ss:StyleID="s97"><Data ss:Type="String"> </Data><NamedCell
      ss:Name="_FilterDatabase"/></Cell>
    <Cell ss:StyleID="s97"><Data ss:Type="String"> </Data><NamedCell
      ss:Name="_FilterDatabase"/></Cell>
    <Cell ss:StyleID="s97"><Data ss:Type="String"> </Data><NamedCell
      ss:Name="_FilterDatabase"/></Cell>
    <Cell ss:StyleID="s97"><Data ss:Type="String"> </Data><NamedCell
      ss:Name="_FilterDatabase"/></Cell>
    <Cell ss:StyleID="s97"><Data ss:Type="String"> </Data><NamedCell
      ss:Name="_FilterDatabase"/></Cell>
    <Cell ss:StyleID="s97"><Data ss:Type="String"> </Data><NamedCell
      ss:Name="_FilterDatabase"/></Cell>
    <Cell ss:StyleID="s97"><Data ss:Type="String"> </Data><NamedCell
      ss:Name="_FilterDatabase"/></Cell>
    <Cell ss:StyleID="s97"><Data ss:Type="String"> </Data><NamedCell
      ss:Name="_FilterDatabase"/></Cell>
    <Cell ss:StyleID="s97"><Data ss:Type="String"> </Data><NamedCell
      ss:Name="_FilterDatabase"/></Cell>
    <Cell ss:StyleID="s97"><Data ss:Type="String"> </Data><NamedCell
      ss:Name="_FilterDatabase"/></Cell>
    <Cell ss:StyleID="s97"><Data ss:Type="String"> </Data><NamedCell
      ss:Name="_FilterDatabase"/></Cell>
    <Cell ss:StyleID="s97"><Data ss:Type="String"> </Data><NamedCell
      ss:Name="_FilterDatabase"/></Cell>
    <Cell ss:StyleID="s97"><Data ss:Type="String"> </Data><NamedCell
      ss:Name="_FilterDatabase"/></Cell>
    <Cell ss:StyleID="s97"><Data ss:Type="String"> </Data><NamedCell
      ss:Name="_FilterDatabase"/></Cell>
    <Cell ss:StyleID="s97"><Data ss:Type="String"> </Data><NamedCell
      ss:Name="_FilterDatabase"/></Cell>
    <Cell ss:StyleID="s97"><Data ss:Type="String"> </Data><NamedCell
      ss:Name="_FilterDatabase"/></Cell>
    <Cell ss:StyleID="s97"><Data ss:Type="String"> </Data><NamedCell
      ss:Name="_FilterDatabase"/></Cell>
    <Cell ss:StyleID="s97"><Data ss:Type="String"> </Data><NamedCell
      ss:Name="_FilterDatabase"/></Cell>
    <Cell ss:StyleID="s97"><Data ss:Type="String"> </Data><NamedCell
      ss:Name="_FilterDatabase"/></Cell>
    <Cell ss:StyleID="s97"><Data ss:Type="String"> </Data><NamedCell
      ss:Name="_FilterDatabase"/></Cell>
    <Cell ss:StyleID="s97"><Data ss:Type="String"> </Data><NamedCell
      ss:Name="_FilterDatabase"/></Cell>
    <Cell ss:StyleID="s97"><Data ss:Type="String"> </Data><NamedCell
      ss:Name="_FilterDatabase"/></Cell>
    <Cell ss:StyleID="s97"><Data ss:Type="String"> </Data><NamedCell
      ss:Name="_FilterDatabase"/></Cell>
    <Cell ss:StyleID="s97"><Data ss:Type="String"> </Data><NamedCell
      ss:Name="_FilterDatabase"/></Cell>
    <Cell ss:StyleID="s97"><Data ss:Type="String"> </Data><NamedCell
      ss:Name="_FilterDatabase"/></Cell>
    <Cell ss:StyleID="s97"><Data ss:Type="String"> </Data><NamedCell
      ss:Name="_FilterDatabase"/></Cell>
    <Cell ss:StyleID="s97"><Data ss:Type="String"> </Data><NamedCell
      ss:Name="_FilterDatabase"/></Cell>
    <Cell ss:StyleID="s97"><Data ss:Type="String"> </Data><NamedCell
      ss:Name="_FilterDatabase"/></Cell>
    <Cell ss:StyleID="s97"><Data ss:Type="String"> </Data><NamedCell
      ss:Name="_FilterDatabase"/></Cell>
    <Cell ss:StyleID="s97"><Data ss:Type="String"> </Data><NamedCell
      ss:Name="_FilterDatabase"/></Cell>
    <Cell ss:StyleID="s97"><Data ss:Type="String"> </Data><NamedCell
      ss:Name="_FilterDatabase"/></Cell>
    <Cell ss:StyleID="s97"><Data ss:Type="String"> </Data><NamedCell
      ss:Name="_FilterDatabase"/></Cell>
    <Cell ss:StyleID="s97"><Data ss:Type="String"> </Data><NamedCell
      ss:Name="_FilterDatabase"/></Cell>
    <Cell ss:StyleID="s97"><Data ss:Type="String"> </Data><NamedCell
      ss:Name="_FilterDatabase"/></Cell>
    <Cell ss:StyleID="s97"><Data ss:Type="String"> </Data><NamedCell
      ss:Name="_FilterDatabase"/></Cell>
    <Cell ss:StyleID="s97"><Data ss:Type="String"> </Data><NamedCell
      ss:Name="_FilterDatabase"/></Cell>
    <Cell ss:StyleID="s97"><Data ss:Type="String"> </Data><NamedCell
      ss:Name="_FilterDatabase"/></Cell>
    <Cell ss:StyleID="s97"><Data ss:Type="String"> </Data><NamedCell
      ss:Name="_FilterDatabase"/></Cell>
    <Cell ss:StyleID="s97"><Data ss:Type="String"> </Data><NamedCell
      ss:Name="_FilterDatabase"/></Cell>
    <Cell ss:StyleID="s97"><Data ss:Type="String"> </Data><NamedCell
      ss:Name="_FilterDatabase"/></Cell>
    <Cell ss:StyleID="s97"><Data ss:Type="String"> </Data><NamedCell
      ss:Name="_FilterDatabase"/></Cell>
    <Cell ss:StyleID="s97"><Data ss:Type="String"> </Data><NamedCell
      ss:Name="_FilterDatabase"/></Cell>
    <Cell ss:StyleID="s97"><Data ss:Type="String"> </Data><NamedCell
      ss:Name="_FilterDatabase"/></Cell>
    <Cell ss:StyleID="s97"><Data ss:Type="String"> </Data><NamedCell
      ss:Name="_FilterDatabase"/></Cell>
    <Cell ss:StyleID="s97"><Data ss:Type="String"> </Data><NamedCell
      ss:Name="_FilterDatabase"/></Cell>
    <Cell ss:StyleID="s97"><Data ss:Type="String"> </Data><NamedCell
      ss:Name="_FilterDatabase"/></Cell>
    <Cell ss:StyleID="s97"><Data ss:Type="String"> </Data><NamedCell
      ss:Name="_FilterDatabase"/></Cell>
    <Cell ss:StyleID="s97"><Data ss:Type="String"> </Data><NamedCell
      ss:Name="_FilterDatabase"/></Cell>
    <Cell ss:StyleID="s97"><Data ss:Type="String"> </Data><NamedCell
      ss:Name="_FilterDatabase"/></Cell>
    <Cell ss:StyleID="s97"><Data ss:Type="String"> </Data><NamedCell
      ss:Name="_FilterDatabase"/></Cell>
    <Cell ss:StyleID="s97"><Data ss:Type="String"> </Data><NamedCell
      ss:Name="_FilterDatabase"/></Cell>
    <Cell ss:StyleID="s97"><Data ss:Type="String"> </Data><NamedCell
      ss:Name="_FilterDatabase"/></Cell>
    <Cell ss:StyleID="s97"><Data ss:Type="String"> </Data><NamedCell
      ss:Name="_FilterDatabase"/></Cell>
    <Cell ss:StyleID="s97"><Data ss:Type="String"> </Data><NamedCell
      ss:Name="_FilterDatabase"/></Cell>
    <Cell ss:StyleID="s97"><Data ss:Type="String"> </Data><NamedCell
      ss:Name="_FilterDatabase"/></Cell>
    <Cell ss:StyleID="s97"><Data ss:Type="String"> </Data><NamedCell
      ss:Name="_FilterDatabase"/></Cell>
    <Cell ss:StyleID="s97"><Data ss:Type="String"> </Data><NamedCell
      ss:Name="_FilterDatabase"/></Cell>
    <Cell ss:StyleID="s97"><Data ss:Type="String"> </Data><NamedCell
      ss:Name="_FilterDatabase"/></Cell>
    <Cell ss:StyleID="s97"><Data ss:Type="String"> </Data><NamedCell
      ss:Name="_FilterDatabase"/></Cell>
    <Cell ss:StyleID="s97"><Data ss:Type="String"> </Data><NamedCell
      ss:Name="_FilterDatabase"/></Cell>
    <Cell ss:StyleID="s97"><Data ss:Type="String"> </Data><NamedCell
      ss:Name="_FilterDatabase"/></Cell>
    <Cell ss:StyleID="s97"><Data ss:Type="String"> </Data><NamedCell
      ss:Name="_FilterDatabase"/></Cell>
    <Cell ss:StyleID="s97"><Data ss:Type="String"> </Data><NamedCell
      ss:Name="_FilterDatabase"/></Cell>
    <Cell ss:StyleID="s97"><Data ss:Type="String"> </Data><NamedCell
      ss:Name="_FilterDatabase"/></Cell>
    <Cell ss:StyleID="s97"><Data ss:Type="String"> </Data><NamedCell
      ss:Name="_FilterDatabase"/></Cell>
    <Cell ss:StyleID="s97"><Data ss:Type="String"> </Data><NamedCell
      ss:Name="_FilterDatabase"/></Cell>
    <Cell ss:StyleID="s97"><Data ss:Type="String"> </Data><NamedCell
      ss:Name="_FilterDatabase"/></Cell>
    <Cell ss:StyleID="s97"><Data ss:Type="String"> </Data><NamedCell
      ss:Name="_FilterDatabase"/></Cell>
    <Cell ss:StyleID="s97"><Data ss:Type="String"> </Data><NamedCell
      ss:Name="_FilterDatabase"/></Cell>
    <Cell ss:StyleID="s97"><Data ss:Type="String"> </Data><NamedCell
      ss:Name="_FilterDatabase"/></Cell>
    <Cell ss:StyleID="s97"><Data ss:Type="String"> </Data><NamedCell
      ss:Name="_FilterDatabase"/></Cell>
    <Cell ss:StyleID="s97"><Data ss:Type="String"> </Data><NamedCell
      ss:Name="_FilterDatabase"/></Cell>
    <Cell ss:StyleID="s97"><Data ss:Type="String"> </Data><NamedCell
      ss:Name="_FilterDatabase"/></Cell>
    <Cell ss:StyleID="s97"><Data ss:Type="String"> </Data><NamedCell
      ss:Name="_FilterDatabase"/></Cell>
    <Cell ss:StyleID="s97"><Data ss:Type="String"> </Data><NamedCell
      ss:Name="_FilterDatabase"/></Cell>
    <Cell ss:StyleID="s97"><Data ss:Type="String"> </Data><NamedCell
      ss:Name="_FilterDatabase"/></Cell>
    <Cell ss:StyleID="s97"><Data ss:Type="String"> </Data><NamedCell
      ss:Name="_FilterDatabase"/></Cell>
    <Cell ss:StyleID="s97"><Data ss:Type="String"> </Data><NamedCell
      ss:Name="_FilterDatabase"/></Cell>
    <Cell ss:StyleID="s97"><Data ss:Type="String"> </Data><NamedCell
      ss:Name="_FilterDatabase"/></Cell>
    <Cell ss:StyleID="s97"><Data ss:Type="String"> </Data><NamedCell
      ss:Name="_FilterDatabase"/></Cell>
    <Cell ss:StyleID="s97"><Data ss:Type="String"> </Data><NamedCell
      ss:Name="_FilterDatabase"/></Cell>
    <Cell ss:StyleID="s97"><Data ss:Type="String"> </Data><NamedCell
      ss:Name="_FilterDatabase"/></Cell>
    <Cell ss:StyleID="s97"><Data ss:Type="String"> </Data><NamedCell
      ss:Name="_FilterDatabase"/></Cell>
    <Cell ss:StyleID="s97"><Data ss:Type="String"> </Data><NamedCell
      ss:Name="_FilterDatabase"/></Cell>
    <Cell ss:StyleID="s97"><Data ss:Type="String"> </Data><NamedCell
      ss:Name="_FilterDatabase"/></Cell>
    <Cell ss:StyleID="s97"><Data ss:Type="String"> </Data><NamedCell
      ss:Name="_FilterDatabase"/></Cell>
    <Cell ss:StyleID="s97"><Data ss:Type="String"> </Data><NamedCell
      ss:Name="_FilterDatabase"/></Cell>
    <Cell ss:StyleID="s97"><Data ss:Type="String"> </Data><NamedCell
      ss:Name="_FilterDatabase"/></Cell>
    <Cell ss:StyleID="s97"><Data ss:Type="String"> </Data><NamedCell
      ss:Name="_FilterDatabase"/></Cell>
    <Cell ss:StyleID="s97"><Data ss:Type="String"> </Data><NamedCell
      ss:Name="_FilterDatabase"/></Cell>
    <Cell ss:StyleID="s97"><Data ss:Type="String"> </Data><NamedCell
      ss:Name="_FilterDatabase"/></Cell>
    <Cell ss:StyleID="s97"><Data ss:Type="String"> </Data><NamedCell
      ss:Name="_FilterDatabase"/></Cell>
    <Cell ss:StyleID="s97"><Data ss:Type="String"> </Data><NamedCell
      ss:Name="_FilterDatabase"/></Cell>
    <Cell ss:StyleID="s97"><Data ss:Type="String"> </Data><NamedCell
      ss:Name="_FilterDatabase"/></Cell>
    <Cell ss:StyleID="s97"><Data ss:Type="String"> </Data><NamedCell
      ss:Name="_FilterDatabase"/></Cell>
    <Cell ss:StyleID="s97"><Data ss:Type="String"> </Data><NamedCell
      ss:Name="_FilterDatabase"/></Cell>
    <Cell ss:StyleID="s97"><Data ss:Type="String"> </Data><NamedCell
      ss:Name="_FilterDatabase"/></Cell>
    <Cell ss:StyleID="s97"><Data ss:Type="String"> </Data><NamedCell
      ss:Name="_FilterDatabase"/></Cell>
    <Cell ss:StyleID="s97"><Data ss:Type="String"> </Data><NamedCell
      ss:Name="_FilterDatabase"/></Cell>
    <Cell ss:StyleID="s97"><Data ss:Type="String"> </Data><NamedCell
      ss:Name="_FilterDatabase"/></Cell>
    <Cell ss:StyleID="s97"><Data ss:Type="String"> </Data><NamedCell
      ss:Name="_FilterDatabase"/></Cell>
    <Cell ss:StyleID="s97"><Data ss:Type="String"> </Data><NamedCell
      ss:Name="_FilterDatabase"/></Cell>
    <Cell ss:StyleID="s97"><Data ss:Type="String"> </Data><NamedCell
      ss:Name="_FilterDatabase"/></Cell>
    <Cell ss:StyleID="s97"><Data ss:Type="String"> </Data><NamedCell
      ss:Name="_FilterDatabase"/></Cell>
    <Cell ss:StyleID="s97"><Data ss:Type="String"> </Data><NamedCell
      ss:Name="_FilterDatabase"/></Cell>
    <Cell ss:StyleID="s97"><Data ss:Type="String"> </Data><NamedCell
      ss:Name="_FilterDatabase"/></Cell>
    <Cell ss:StyleID="s97"><Data ss:Type="String"> </Data><NamedCell
      ss:Name="_FilterDatabase"/></Cell>
    <Cell ss:StyleID="s97"><Data ss:Type="String"> </Data><NamedCell
      ss:Name="_FilterDatabase"/></Cell>
    <Cell ss:StyleID="s97"><Data ss:Type="String"> </Data><NamedCell
      ss:Name="_FilterDatabase"/></Cell>
    <Cell ss:StyleID="s97"><Data ss:Type="String"> </Data><NamedCell
      ss:Name="_FilterDatabase"/></Cell>
    <Cell ss:StyleID="s97"><Data ss:Type="String"> </Data><NamedCell
      ss:Name="_FilterDatabase"/></Cell>
    <Cell ss:StyleID="s97"><Data ss:Type="String"> </Data><NamedCell
      ss:Name="_FilterDatabase"/></Cell>
    <Cell ss:StyleID="s97"><Data ss:Type="String"> </Data><NamedCell
      ss:Name="_FilterDatabase"/></Cell>
    <Cell ss:StyleID="s97"><Data ss:Type="String"> </Data><NamedCell
      ss:Name="_FilterDatabase"/></Cell>
    <Cell ss:StyleID="s97"><Data ss:Type="String"> </Data><NamedCell
      ss:Name="_FilterDatabase"/></Cell>
    <Cell ss:StyleID="s97"><Data ss:Type="String"> </Data><NamedCell
      ss:Name="_FilterDatabase"/></Cell>
    <Cell ss:StyleID="s97"><Data ss:Type="String"> </Data><NamedCell
      ss:Name="_FilterDatabase"/></Cell>
    <Cell ss:StyleID="s97"><Data ss:Type="String"> </Data><NamedCell
      ss:Name="_FilterDatabase"/></Cell>
    <Cell ss:StyleID="s97"><Data ss:Type="String"> </Data><NamedCell
      ss:Name="_FilterDatabase"/></Cell>
    <Cell ss:StyleID="s97"><Data ss:Type="String"> </Data><NamedCell
      ss:Name="_FilterDatabase"/></Cell>
    <Cell ss:StyleID="s97"><Data ss:Type="String"> </Data><NamedCell
      ss:Name="_FilterDatabase"/></Cell>
    <Cell ss:StyleID="s97"><Data ss:Type="String"> </Data><NamedCell
      ss:Name="_FilterDatabase"/></Cell>
    <Cell ss:StyleID="s97"><Data ss:Type="String"> </Data><NamedCell
      ss:Name="_FilterDatabase"/></Cell>
    <Cell ss:StyleID="s97"><Data ss:Type="String"> </Data><NamedCell
      ss:Name="_FilterDatabase"/></Cell>
    <Cell ss:StyleID="s97"><Data ss:Type="String"> </Data><NamedCell
      ss:Name="_FilterDatabase"/></Cell>
    <Cell ss:StyleID="s97"><Data ss:Type="String"> </Data><NamedCell
      ss:Name="_FilterDatabase"/></Cell>
    <Cell ss:StyleID="s97"><Data ss:Type="String"> </Data><NamedCell
      ss:Name="_FilterDatabase"/></Cell>
    <Cell ss:StyleID="s97"><Data ss:Type="String"> </Data><NamedCell
      ss:Name="_FilterDatabase"/></Cell>
    <Cell ss:StyleID="s97"><Data ss:Type="String"> </Data><NamedCell
      ss:Name="_FilterDatabase"/></Cell>
    <Cell ss:StyleID="s97"><Data ss:Type="String"> </Data><NamedCell
      ss:Name="_FilterDatabase"/></Cell>
    <Cell ss:StyleID="s97"><Data ss:Type="String"> </Data><NamedCell
      ss:Name="_FilterDatabase"/></Cell>
    <Cell ss:StyleID="s97"><Data ss:Type="String"> </Data><NamedCell
      ss:Name="_FilterDatabase"/></Cell>
    <Cell ss:StyleID="s97"><Data ss:Type="String"> </Data><NamedCell
      ss:Name="_FilterDatabase"/></Cell>
    <Cell ss:StyleID="s97"><Data ss:Type="String"> </Data><NamedCell
      ss:Name="_FilterDatabase"/></Cell>
    <Cell ss:StyleID="s97"><Data ss:Type="String"> </Data><NamedCell
      ss:Name="_FilterDatabase"/></Cell>
    <Cell ss:StyleID="s97"><Data ss:Type="String"> </Data><NamedCell
      ss:Name="_FilterDatabase"/></Cell>
    <Cell ss:StyleID="s97"><Data ss:Type="String"> </Data><NamedCell
      ss:Name="_FilterDatabase"/></Cell>
    <Cell ss:StyleID="s97"><Data ss:Type="String"> </Data><NamedCell
      ss:Name="_FilterDatabase"/></Cell>
    <Cell ss:StyleID="s97"><Data ss:Type="String"> </Data><NamedCell
      ss:Name="_FilterDatabase"/></Cell>
    <Cell ss:StyleID="s97"><Data ss:Type="String"> </Data><NamedCell
      ss:Name="_FilterDatabase"/></Cell>
    <Cell ss:StyleID="s97"><Data ss:Type="String"> </Data><NamedCell
      ss:Name="_FilterDatabase"/></Cell>
    <Cell ss:StyleID="s97"><Data ss:Type="String"> </Data><NamedCell
      ss:Name="_FilterDatabase"/></Cell>
    <Cell ss:StyleID="s97"><Data ss:Type="String"> </Data><NamedCell
      ss:Name="_FilterDatabase"/></Cell>
    <Cell ss:StyleID="s97"><Data ss:Type="String"> </Data><NamedCell
      ss:Name="_FilterDatabase"/></Cell>
    <Cell ss:StyleID="s97"><Data ss:Type="String"> </Data><NamedCell
      ss:Name="_FilterDatabase"/></Cell>
    <Cell ss:StyleID="s97"><Data ss:Type="String"> </Data><NamedCell
      ss:Name="_FilterDatabase"/></Cell>
    <Cell ss:StyleID="s97"><Data ss:Type="String"> </Data><NamedCell
      ss:Name="_FilterDatabase"/></Cell>
    <Cell ss:StyleID="s97"><Data ss:Type="String"> </Data><NamedCell
      ss:Name="_FilterDatabase"/></Cell>
    <Cell ss:StyleID="s97"><Data ss:Type="String"> </Data><NamedCell
      ss:Name="_FilterDatabase"/></Cell>
    <Cell ss:StyleID="s97"><Data ss:Type="String"> </Data><NamedCell
      ss:Name="_FilterDatabase"/></Cell>
    <Cell ss:StyleID="s97"><Data ss:Type="String"> </Data><NamedCell
      ss:Name="_FilterDatabase"/></Cell>
    <Cell ss:StyleID="s97"><Data ss:Type="String"> </Data><NamedCell
      ss:Name="_FilterDatabase"/></Cell>
    <Cell ss:StyleID="s97"><Data ss:Type="String"> </Data><NamedCell
      ss:Name="_FilterDatabase"/></Cell>
    <Cell ss:StyleID="s97"><Data ss:Type="String"> </Data><NamedCell
      ss:Name="_FilterDatabase"/></Cell>
    <Cell ss:StyleID="s97"><Data ss:Type="String"> </Data><NamedCell
      ss:Name="_FilterDatabase"/></Cell>
    <Cell ss:StyleID="s97"><Data ss:Type="String"> </Data><NamedCell
      ss:Name="_FilterDatabase"/></Cell>
    <Cell ss:StyleID="s97"><Data ss:Type="String"> </Data><NamedCell
      ss:Name="_FilterDatabase"/></Cell>
    <Cell ss:StyleID="s97"><Data ss:Type="String"> </Data><NamedCell
      ss:Name="_FilterDatabase"/></Cell>
    <Cell ss:StyleID="s97"><Data ss:Type="String"> </Data><NamedCell
      ss:Name="_FilterDatabase"/></Cell>
    <Cell ss:StyleID="s97"><Data ss:Type="String"> </Data><NamedCell
      ss:Name="_FilterDatabase"/></Cell>
    <Cell ss:StyleID="s97"><Data ss:Type="String"> </Data><NamedCell
      ss:Name="_FilterDatabase"/></Cell>
    <Cell ss:StyleID="s97"><Data ss:Type="String"> </Data><NamedCell
      ss:Name="_FilterDatabase"/></Cell>
    <Cell ss:StyleID="s97"><Data ss:Type="String"> </Data><NamedCell
      ss:Name="_FilterDatabase"/></Cell>
    <Cell ss:StyleID="s97"><Data ss:Type="String"> </Data><NamedCell
      ss:Name="_FilterDatabase"/></Cell>
    <Cell ss:StyleID="s97"><Data ss:Type="String"> </Data><NamedCell
      ss:Name="_FilterDatabase"/></Cell>
    <Cell ss:StyleID="s97"><Data ss:Type="String"> </Data><NamedCell
      ss:Name="_FilterDatabase"/></Cell>
    <Cell ss:StyleID="s97"><Data ss:Type="String"> </Data><NamedCell
      ss:Name="_FilterDatabase"/></Cell>
    <Cell ss:StyleID="s97"><Data ss:Type="String"> </Data><NamedCell
      ss:Name="_FilterDatabase"/></Cell>
    <Cell ss:StyleID="s97"><Data ss:Type="String"> </Data><NamedCell
      ss:Name="_FilterDatabase"/></Cell>
    <Cell ss:StyleID="s97"><Data ss:Type="String"> </Data><NamedCell
      ss:Name="_FilterDatabase"/></Cell>
    <Cell ss:StyleID="s97"><Data ss:Type="String"> </Data><NamedCell
      ss:Name="_FilterDatabase"/></Cell>
    <Cell ss:StyleID="s97"><Data ss:Type="String"> </Data><NamedCell
      ss:Name="_FilterDatabase"/></Cell>
    <Cell ss:StyleID="s97"><Data ss:Type="String"> </Data><NamedCell
      ss:Name="_FilterDatabase"/></Cell>
    <Cell ss:StyleID="s97"><Data ss:Type="String"> </Data><NamedCell
      ss:Name="_FilterDatabase"/></Cell>
    <Cell ss:StyleID="s97"><Data ss:Type="String"> </Data><NamedCell
      ss:Name="_FilterDatabase"/></Cell>
    <Cell ss:StyleID="s97"><Data ss:Type="String"> </Data><NamedCell
      ss:Name="_FilterDatabase"/></Cell>
    <Cell ss:StyleID="s97"><Data ss:Type="String"> </Data><NamedCell
      ss:Name="_FilterDatabase"/></Cell>
    <Cell ss:StyleID="s97"><Data ss:Type="String"> </Data><NamedCell
      ss:Name="_FilterDatabase"/></Cell>
   </Row>
   <Row ss:AutoFitHeight="0">
    <Cell ss:StyleID="s97"><Data ss:Type="Number">9</Data><NamedCell
      ss:Name="_FilterDatabase"/></Cell>
    <Cell ss:StyleID="s97"><Data ss:Type="String">BC1_tumor</Data><NamedCell
      ss:Name="_FilterDatabase"/></Cell>
    <Cell ss:StyleID="s97"><Data ss:Type="Number">15</Data><NamedCell
      ss:Name="_FilterDatabase"/></Cell>
    <Cell ss:StyleID="s97"><Data ss:Type="Number">83300001</Data><NamedCell
      ss:Name="_FilterDatabase"/></Cell>
    <Cell ss:StyleID="s97"><Data ss:Type="Number">87100000</Data><NamedCell
      ss:Name="_FilterDatabase"/></Cell>
    <Cell ss:StyleID="s97"><Data ss:Type="Number">0.56000000000000005</Data><NamedCell
      ss:Name="_FilterDatabase"/></Cell>
    <Cell ss:StyleID="s96"><Data ss:Type="String"> </Data><NamedCell
      ss:Name="_FilterDatabase"/></Cell>
    <Cell ss:StyleID="s96"><Data ss:Type="String"> </Data><NamedCell
      ss:Name="_FilterDatabase"/></Cell>
    <Cell ss:StyleID="s96"><Data ss:Type="String"> </Data><NamedCell
      ss:Name="_FilterDatabase"/></Cell>
    <Cell ss:StyleID="s96"><Data ss:Type="String"> </Data><NamedCell
      ss:Name="_FilterDatabase"/></Cell>
    <Cell ss:StyleID="s96"><Data ss:Type="String"> </Data><NamedCell
      ss:Name="_FilterDatabase"/></Cell>
    <Cell ss:StyleID="s96"><Data ss:Type="String"> </Data><NamedCell
      ss:Name="_FilterDatabase"/></Cell>
    <Cell ss:StyleID="s96"><Data ss:Type="String"> </Data><NamedCell
      ss:Name="_FilterDatabase"/></Cell>
    <Cell ss:StyleID="s97"><Data ss:Type="String"> </Data><NamedCell
      ss:Name="_FilterDatabase"/></Cell>
    <Cell ss:StyleID="s97"><Data ss:Type="String"> </Data><NamedCell
      ss:Name="_FilterDatabase"/></Cell>
    <Cell ss:StyleID="s97"><Data ss:Type="String"> </Data><NamedCell
      ss:Name="_FilterDatabase"/></Cell>
    <Cell ss:StyleID="s97"><Data ss:Type="String"> </Data><NamedCell
      ss:Name="_FilterDatabase"/></Cell>
    <Cell ss:StyleID="s97"><Data ss:Type="String"> </Data><NamedCell
      ss:Name="_FilterDatabase"/></Cell>
    <Cell ss:StyleID="s97"><Data ss:Type="String"> </Data><NamedCell
      ss:Name="_FilterDatabase"/></Cell>
    <Cell ss:StyleID="s97"><Data ss:Type="String"> </Data><NamedCell
      ss:Name="_FilterDatabase"/></Cell>
    <Cell ss:StyleID="s97"><Data ss:Type="String"> </Data><NamedCell
      ss:Name="_FilterDatabase"/></Cell>
    <Cell ss:StyleID="s97"><Data ss:Type="String"> </Data><NamedCell
      ss:Name="_FilterDatabase"/></Cell>
    <Cell ss:StyleID="s97"><Data ss:Type="String"> </Data><NamedCell
      ss:Name="_FilterDatabase"/></Cell>
    <Cell ss:StyleID="s97"><Data ss:Type="String"> </Data><NamedCell
      ss:Name="_FilterDatabase"/></Cell>
    <Cell ss:StyleID="s97"><Data ss:Type="String"> </Data><NamedCell
      ss:Name="_FilterDatabase"/></Cell>
    <Cell ss:StyleID="s97"><Data ss:Type="String"> </Data><NamedCell
      ss:Name="_FilterDatabase"/></Cell>
    <Cell ss:StyleID="s97"><Data ss:Type="String"> </Data><NamedCell
      ss:Name="_FilterDatabase"/></Cell>
    <Cell ss:StyleID="s97"><Data ss:Type="String"> </Data><NamedCell
      ss:Name="_FilterDatabase"/></Cell>
    <Cell ss:StyleID="s97"><Data ss:Type="String"> </Data><NamedCell
      ss:Name="_FilterDatabase"/></Cell>
    <Cell ss:StyleID="s97"><Data ss:Type="String"> </Data><NamedCell
      ss:Name="_FilterDatabase"/></Cell>
    <Cell ss:StyleID="s97"><Data ss:Type="String"> </Data><NamedCell
      ss:Name="_FilterDatabase"/></Cell>
    <Cell ss:StyleID="s97"><Data ss:Type="String"> </Data><NamedCell
      ss:Name="_FilterDatabase"/></Cell>
    <Cell ss:StyleID="s97"><Data ss:Type="String"> </Data><NamedCell
      ss:Name="_FilterDatabase"/></Cell>
    <Cell ss:StyleID="s97"><Data ss:Type="String"> </Data><NamedCell
      ss:Name="_FilterDatabase"/></Cell>
    <Cell ss:StyleID="s97"><Data ss:Type="String"> </Data><NamedCell
      ss:Name="_FilterDatabase"/></Cell>
    <Cell ss:StyleID="s97"><Data ss:Type="String"> </Data><NamedCell
      ss:Name="_FilterDatabase"/></Cell>
    <Cell ss:StyleID="s97"><Data ss:Type="String"> </Data><NamedCell
      ss:Name="_FilterDatabase"/></Cell>
    <Cell ss:StyleID="s97"><Data ss:Type="String"> </Data><NamedCell
      ss:Name="_FilterDatabase"/></Cell>
    <Cell ss:StyleID="s97"><Data ss:Type="String"> </Data><NamedCell
      ss:Name="_FilterDatabase"/></Cell>
    <Cell ss:StyleID="s97"><Data ss:Type="String"> </Data><NamedCell
      ss:Name="_FilterDatabase"/></Cell>
    <Cell ss:StyleID="s97"><Data ss:Type="String"> </Data><NamedCell
      ss:Name="_FilterDatabase"/></Cell>
    <Cell ss:StyleID="s97"><Data ss:Type="String"> </Data><NamedCell
      ss:Name="_FilterDatabase"/></Cell>
    <Cell ss:StyleID="s97"><Data ss:Type="String"> </Data><NamedCell
      ss:Name="_FilterDatabase"/></Cell>
    <Cell ss:StyleID="s97"><Data ss:Type="String"> </Data><NamedCell
      ss:Name="_FilterDatabase"/></Cell>
    <Cell ss:StyleID="s97"><Data ss:Type="String"> </Data><NamedCell
      ss:Name="_FilterDatabase"/></Cell>
    <Cell ss:StyleID="s97"><Data ss:Type="String"> </Data><NamedCell
      ss:Name="_FilterDatabase"/></Cell>
    <Cell ss:StyleID="s97"><Data ss:Type="String"> </Data><NamedCell
      ss:Name="_FilterDatabase"/></Cell>
    <Cell ss:StyleID="s97"><Data ss:Type="String"> </Data><NamedCell
      ss:Name="_FilterDatabase"/></Cell>
    <Cell ss:StyleID="s97"><Data ss:Type="String"> </Data><NamedCell
      ss:Name="_FilterDatabase"/></Cell>
    <Cell ss:StyleID="s97"><Data ss:Type="String"> </Data><NamedCell
      ss:Name="_FilterDatabase"/></Cell>
    <Cell ss:StyleID="s97"><Data ss:Type="String"> </Data><NamedCell
      ss:Name="_FilterDatabase"/></Cell>
    <Cell ss:StyleID="s97"><Data ss:Type="String"> </Data><NamedCell
      ss:Name="_FilterDatabase"/></Cell>
    <Cell ss:StyleID="s97"><Data ss:Type="String"> </Data><NamedCell
      ss:Name="_FilterDatabase"/></Cell>
    <Cell ss:StyleID="s97"><Data ss:Type="String"> </Data><NamedCell
      ss:Name="_FilterDatabase"/></Cell>
    <Cell ss:StyleID="s97"><Data ss:Type="String"> </Data><NamedCell
      ss:Name="_FilterDatabase"/></Cell>
    <Cell ss:StyleID="s97"><Data ss:Type="String"> </Data><NamedCell
      ss:Name="_FilterDatabase"/></Cell>
    <Cell ss:StyleID="s97"><Data ss:Type="String"> </Data><NamedCell
      ss:Name="_FilterDatabase"/></Cell>
    <Cell ss:StyleID="s97"><Data ss:Type="String"> </Data><NamedCell
      ss:Name="_FilterDatabase"/></Cell>
    <Cell ss:StyleID="s97"><Data ss:Type="String"> </Data><NamedCell
      ss:Name="_FilterDatabase"/></Cell>
    <Cell ss:StyleID="s97"><Data ss:Type="String"> </Data><NamedCell
      ss:Name="_FilterDatabase"/></Cell>
    <Cell ss:StyleID="s97"><Data ss:Type="String"> </Data><NamedCell
      ss:Name="_FilterDatabase"/></Cell>
    <Cell ss:StyleID="s97"><Data ss:Type="String"> </Data><NamedCell
      ss:Name="_FilterDatabase"/></Cell>
    <Cell ss:StyleID="s97"><Data ss:Type="String"> </Data><NamedCell
      ss:Name="_FilterDatabase"/></Cell>
    <Cell ss:StyleID="s97"><Data ss:Type="String"> </Data><NamedCell
      ss:Name="_FilterDatabase"/></Cell>
    <Cell ss:StyleID="s97"><Data ss:Type="String"> </Data><NamedCell
      ss:Name="_FilterDatabase"/></Cell>
    <Cell ss:StyleID="s97"><Data ss:Type="String"> </Data><NamedCell
      ss:Name="_FilterDatabase"/></Cell>
    <Cell ss:StyleID="s97"><Data ss:Type="String"> </Data><NamedCell
      ss:Name="_FilterDatabase"/></Cell>
    <Cell ss:StyleID="s97"><Data ss:Type="String"> </Data><NamedCell
      ss:Name="_FilterDatabase"/></Cell>
    <Cell ss:StyleID="s97"><Data ss:Type="String"> </Data><NamedCell
      ss:Name="_FilterDatabase"/></Cell>
    <Cell ss:StyleID="s97"><Data ss:Type="String"> </Data><NamedCell
      ss:Name="_FilterDatabase"/></Cell>
    <Cell ss:StyleID="s97"><Data ss:Type="String"> </Data><NamedCell
      ss:Name="_FilterDatabase"/></Cell>
    <Cell ss:StyleID="s97"><Data ss:Type="String"> </Data><NamedCell
      ss:Name="_FilterDatabase"/></Cell>
    <Cell ss:StyleID="s97"><Data ss:Type="String"> </Data><NamedCell
      ss:Name="_FilterDatabase"/></Cell>
    <Cell ss:StyleID="s97"><Data ss:Type="String"> </Data><NamedCell
      ss:Name="_FilterDatabase"/></Cell>
    <Cell ss:StyleID="s97"><Data ss:Type="String"> </Data><NamedCell
      ss:Name="_FilterDatabase"/></Cell>
    <Cell ss:StyleID="s97"><Data ss:Type="String"> </Data><NamedCell
      ss:Name="_FilterDatabase"/></Cell>
    <Cell ss:StyleID="s97"><Data ss:Type="String"> </Data><NamedCell
      ss:Name="_FilterDatabase"/></Cell>
    <Cell ss:StyleID="s97"><Data ss:Type="String"> </Data><NamedCell
      ss:Name="_FilterDatabase"/></Cell>
    <Cell ss:StyleID="s97"><Data ss:Type="String"> </Data><NamedCell
      ss:Name="_FilterDatabase"/></Cell>
    <Cell ss:StyleID="s97"><Data ss:Type="String"> </Data><NamedCell
      ss:Name="_FilterDatabase"/></Cell>
    <Cell ss:StyleID="s97"><Data ss:Type="String"> </Data><NamedCell
      ss:Name="_FilterDatabase"/></Cell>
    <Cell ss:StyleID="s97"><Data ss:Type="String"> </Data><NamedCell
      ss:Name="_FilterDatabase"/></Cell>
    <Cell ss:StyleID="s97"><Data ss:Type="String"> </Data><NamedCell
      ss:Name="_FilterDatabase"/></Cell>
    <Cell ss:StyleID="s97"><Data ss:Type="String"> </Data><NamedCell
      ss:Name="_FilterDatabase"/></Cell>
    <Cell ss:StyleID="s97"><Data ss:Type="String"> </Data><NamedCell
      ss:Name="_FilterDatabase"/></Cell>
    <Cell ss:StyleID="s97"><Data ss:Type="String"> </Data><NamedCell
      ss:Name="_FilterDatabase"/></Cell>
    <Cell ss:StyleID="s97"><Data ss:Type="String"> </Data><NamedCell
      ss:Name="_FilterDatabase"/></Cell>
    <Cell ss:StyleID="s97"><Data ss:Type="String"> </Data><NamedCell
      ss:Name="_FilterDatabase"/></Cell>
    <Cell ss:StyleID="s97"><Data ss:Type="String"> </Data><NamedCell
      ss:Name="_FilterDatabase"/></Cell>
    <Cell ss:StyleID="s97"><Data ss:Type="String"> </Data><NamedCell
      ss:Name="_FilterDatabase"/></Cell>
    <Cell ss:StyleID="s97"><Data ss:Type="String"> </Data><NamedCell
      ss:Name="_FilterDatabase"/></Cell>
    <Cell ss:StyleID="s97"><Data ss:Type="String"> </Data><NamedCell
      ss:Name="_FilterDatabase"/></Cell>
    <Cell ss:StyleID="s97"><Data ss:Type="String"> </Data><NamedCell
      ss:Name="_FilterDatabase"/></Cell>
    <Cell ss:StyleID="s97"><Data ss:Type="String"> </Data><NamedCell
      ss:Name="_FilterDatabase"/></Cell>
    <Cell ss:StyleID="s97"><Data ss:Type="String"> </Data><NamedCell
      ss:Name="_FilterDatabase"/></Cell>
    <Cell ss:StyleID="s97"><Data ss:Type="String"> </Data><NamedCell
      ss:Name="_FilterDatabase"/></Cell>
    <Cell ss:StyleID="s97"><Data ss:Type="String"> </Data><NamedCell
      ss:Name="_FilterDatabase"/></Cell>
    <Cell ss:StyleID="s97"><Data ss:Type="String"> </Data><NamedCell
      ss:Name="_FilterDatabase"/></Cell>
    <Cell ss:StyleID="s97"><Data ss:Type="String"> </Data><NamedCell
      ss:Name="_FilterDatabase"/></Cell>
    <Cell ss:StyleID="s97"><Data ss:Type="String"> </Data><NamedCell
      ss:Name="_FilterDatabase"/></Cell>
    <Cell ss:StyleID="s97"><Data ss:Type="String"> </Data><NamedCell
      ss:Name="_FilterDatabase"/></Cell>
    <Cell ss:StyleID="s97"><Data ss:Type="String"> </Data><NamedCell
      ss:Name="_FilterDatabase"/></Cell>
    <Cell ss:StyleID="s97"><Data ss:Type="String"> </Data><NamedCell
      ss:Name="_FilterDatabase"/></Cell>
    <Cell ss:StyleID="s97"><Data ss:Type="String"> </Data><NamedCell
      ss:Name="_FilterDatabase"/></Cell>
    <Cell ss:StyleID="s97"><Data ss:Type="String"> </Data><NamedCell
      ss:Name="_FilterDatabase"/></Cell>
    <Cell ss:StyleID="s97"><Data ss:Type="String"> </Data><NamedCell
      ss:Name="_FilterDatabase"/></Cell>
    <Cell ss:StyleID="s97"><Data ss:Type="String"> </Data><NamedCell
      ss:Name="_FilterDatabase"/></Cell>
    <Cell ss:StyleID="s97"><Data ss:Type="String"> </Data><NamedCell
      ss:Name="_FilterDatabase"/></Cell>
    <Cell ss:StyleID="s97"><Data ss:Type="String"> </Data><NamedCell
      ss:Name="_FilterDatabase"/></Cell>
    <Cell ss:StyleID="s97"><Data ss:Type="String"> </Data><NamedCell
      ss:Name="_FilterDatabase"/></Cell>
    <Cell ss:StyleID="s97"><Data ss:Type="String"> </Data><NamedCell
      ss:Name="_FilterDatabase"/></Cell>
    <Cell ss:StyleID="s97"><Data ss:Type="String"> </Data><NamedCell
      ss:Name="_FilterDatabase"/></Cell>
    <Cell ss:StyleID="s97"><Data ss:Type="String"> </Data><NamedCell
      ss:Name="_FilterDatabase"/></Cell>
    <Cell ss:StyleID="s97"><Data ss:Type="String"> </Data><NamedCell
      ss:Name="_FilterDatabase"/></Cell>
    <Cell ss:StyleID="s97"><Data ss:Type="String"> </Data><NamedCell
      ss:Name="_FilterDatabase"/></Cell>
    <Cell ss:StyleID="s97"><Data ss:Type="String"> </Data><NamedCell
      ss:Name="_FilterDatabase"/></Cell>
    <Cell ss:StyleID="s97"><Data ss:Type="String"> </Data><NamedCell
      ss:Name="_FilterDatabase"/></Cell>
    <Cell ss:StyleID="s97"><Data ss:Type="String"> </Data><NamedCell
      ss:Name="_FilterDatabase"/></Cell>
    <Cell ss:StyleID="s97"><Data ss:Type="String"> </Data><NamedCell
      ss:Name="_FilterDatabase"/></Cell>
    <Cell ss:StyleID="s97"><Data ss:Type="String"> </Data><NamedCell
      ss:Name="_FilterDatabase"/></Cell>
    <Cell ss:StyleID="s97"><Data ss:Type="String"> </Data><NamedCell
      ss:Name="_FilterDatabase"/></Cell>
    <Cell ss:StyleID="s97"><Data ss:Type="String"> </Data><NamedCell
      ss:Name="_FilterDatabase"/></Cell>
    <Cell ss:StyleID="s97"><Data ss:Type="String"> </Data><NamedCell
      ss:Name="_FilterDatabase"/></Cell>
    <Cell ss:StyleID="s97"><Data ss:Type="String"> </Data><NamedCell
      ss:Name="_FilterDatabase"/></Cell>
    <Cell ss:StyleID="s97"><Data ss:Type="String"> </Data><NamedCell
      ss:Name="_FilterDatabase"/></Cell>
    <Cell ss:StyleID="s97"><Data ss:Type="String"> </Data><NamedCell
      ss:Name="_FilterDatabase"/></Cell>
    <Cell ss:StyleID="s97"><Data ss:Type="String"> </Data><NamedCell
      ss:Name="_FilterDatabase"/></Cell>
    <Cell ss:StyleID="s97"><Data ss:Type="String"> </Data><NamedCell
      ss:Name="_FilterDatabase"/></Cell>
    <Cell ss:StyleID="s97"><Data ss:Type="String"> </Data><NamedCell
      ss:Name="_FilterDatabase"/></Cell>
    <Cell ss:StyleID="s97"><Data ss:Type="String"> </Data><NamedCell
      ss:Name="_FilterDatabase"/></Cell>
    <Cell ss:StyleID="s97"><Data ss:Type="String"> </Data><NamedCell
      ss:Name="_FilterDatabase"/></Cell>
    <Cell ss:StyleID="s97"><Data ss:Type="String"> </Data><NamedCell
      ss:Name="_FilterDatabase"/></Cell>
    <Cell ss:StyleID="s97"><Data ss:Type="String"> </Data><NamedCell
      ss:Name="_FilterDatabase"/></Cell>
    <Cell ss:StyleID="s97"><Data ss:Type="String"> </Data><NamedCell
      ss:Name="_FilterDatabase"/></Cell>
    <Cell ss:StyleID="s97"><Data ss:Type="String"> </Data><NamedCell
      ss:Name="_FilterDatabase"/></Cell>
    <Cell ss:StyleID="s97"><Data ss:Type="String"> </Data><NamedCell
      ss:Name="_FilterDatabase"/></Cell>
    <Cell ss:StyleID="s97"><Data ss:Type="String"> </Data><NamedCell
      ss:Name="_FilterDatabase"/></Cell>
    <Cell ss:StyleID="s97"><Data ss:Type="String"> </Data><NamedCell
      ss:Name="_FilterDatabase"/></Cell>
    <Cell ss:StyleID="s97"><Data ss:Type="String"> </Data><NamedCell
      ss:Name="_FilterDatabase"/></Cell>
    <Cell ss:StyleID="s97"><Data ss:Type="String"> </Data><NamedCell
      ss:Name="_FilterDatabase"/></Cell>
    <Cell ss:StyleID="s97"><Data ss:Type="String"> </Data><NamedCell
      ss:Name="_FilterDatabase"/></Cell>
    <Cell ss:StyleID="s97"><Data ss:Type="String"> </Data><NamedCell
      ss:Name="_FilterDatabase"/></Cell>
    <Cell ss:StyleID="s97"><Data ss:Type="String"> </Data><NamedCell
      ss:Name="_FilterDatabase"/></Cell>
    <Cell ss:StyleID="s97"><Data ss:Type="String"> </Data><NamedCell
      ss:Name="_FilterDatabase"/></Cell>
    <Cell ss:StyleID="s97"><Data ss:Type="String"> </Data><NamedCell
      ss:Name="_FilterDatabase"/></Cell>
    <Cell ss:StyleID="s97"><Data ss:Type="String"> </Data><NamedCell
      ss:Name="_FilterDatabase"/></Cell>
    <Cell ss:StyleID="s97"><Data ss:Type="String"> </Data><NamedCell
      ss:Name="_FilterDatabase"/></Cell>
    <Cell ss:StyleID="s97"><Data ss:Type="String"> </Data><NamedCell
      ss:Name="_FilterDatabase"/></Cell>
    <Cell ss:StyleID="s97"><Data ss:Type="String"> </Data><NamedCell
      ss:Name="_FilterDatabase"/></Cell>
    <Cell ss:StyleID="s97"><Data ss:Type="String"> </Data><NamedCell
      ss:Name="_FilterDatabase"/></Cell>
    <Cell ss:StyleID="s97"><Data ss:Type="String"> </Data><NamedCell
      ss:Name="_FilterDatabase"/></Cell>
    <Cell ss:StyleID="s97"><Data ss:Type="String"> </Data><NamedCell
      ss:Name="_FilterDatabase"/></Cell>
    <Cell ss:StyleID="s97"><Data ss:Type="String"> </Data><NamedCell
      ss:Name="_FilterDatabase"/></Cell>
    <Cell ss:StyleID="s97"><Data ss:Type="String"> </Data><NamedCell
      ss:Name="_FilterDatabase"/></Cell>
    <Cell ss:StyleID="s97"><Data ss:Type="String"> </Data><NamedCell
      ss:Name="_FilterDatabase"/></Cell>
    <Cell ss:StyleID="s97"><Data ss:Type="String"> </Data><NamedCell
      ss:Name="_FilterDatabase"/></Cell>
    <Cell ss:StyleID="s97"><Data ss:Type="String"> </Data><NamedCell
      ss:Name="_FilterDatabase"/></Cell>
    <Cell ss:StyleID="s97"><Data ss:Type="String"> </Data><NamedCell
      ss:Name="_FilterDatabase"/></Cell>
    <Cell ss:StyleID="s97"><Data ss:Type="String"> </Data><NamedCell
      ss:Name="_FilterDatabase"/></Cell>
    <Cell ss:StyleID="s97"><Data ss:Type="String"> </Data><NamedCell
      ss:Name="_FilterDatabase"/></Cell>
    <Cell ss:StyleID="s97"><Data ss:Type="String"> </Data><NamedCell
      ss:Name="_FilterDatabase"/></Cell>
    <Cell ss:StyleID="s97"><Data ss:Type="String"> </Data><NamedCell
      ss:Name="_FilterDatabase"/></Cell>
    <Cell ss:StyleID="s97"><Data ss:Type="String"> </Data><NamedCell
      ss:Name="_FilterDatabase"/></Cell>
    <Cell ss:StyleID="s97"><Data ss:Type="String"> </Data><NamedCell
      ss:Name="_FilterDatabase"/></Cell>
    <Cell ss:StyleID="s97"><Data ss:Type="String"> </Data><NamedCell
      ss:Name="_FilterDatabase"/></Cell>
    <Cell ss:StyleID="s97"><Data ss:Type="String"> </Data><NamedCell
      ss:Name="_FilterDatabase"/></Cell>
    <Cell ss:StyleID="s97"><Data ss:Type="String"> </Data><NamedCell
      ss:Name="_FilterDatabase"/></Cell>
    <Cell ss:StyleID="s97"><Data ss:Type="String"> </Data><NamedCell
      ss:Name="_FilterDatabase"/></Cell>
    <Cell ss:StyleID="s97"><Data ss:Type="String"> </Data><NamedCell
      ss:Name="_FilterDatabase"/></Cell>
    <Cell ss:StyleID="s97"><Data ss:Type="String"> </Data><NamedCell
      ss:Name="_FilterDatabase"/></Cell>
    <Cell ss:StyleID="s97"><Data ss:Type="String"> </Data><NamedCell
      ss:Name="_FilterDatabase"/></Cell>
    <Cell ss:StyleID="s97"><Data ss:Type="String"> </Data><NamedCell
      ss:Name="_FilterDatabase"/></Cell>
    <Cell ss:StyleID="s97"><Data ss:Type="String"> </Data><NamedCell
      ss:Name="_FilterDatabase"/></Cell>
    <Cell ss:StyleID="s97"><Data ss:Type="String"> </Data><NamedCell
      ss:Name="_FilterDatabase"/></Cell>
    <Cell ss:StyleID="s97"><Data ss:Type="String"> </Data><NamedCell
      ss:Name="_FilterDatabase"/></Cell>
    <Cell ss:StyleID="s97"><Data ss:Type="String"> </Data><NamedCell
      ss:Name="_FilterDatabase"/></Cell>
    <Cell ss:StyleID="s97"><Data ss:Type="String"> </Data><NamedCell
      ss:Name="_FilterDatabase"/></Cell>
    <Cell ss:StyleID="s97"><Data ss:Type="String"> </Data><NamedCell
      ss:Name="_FilterDatabase"/></Cell>
    <Cell ss:StyleID="s97"><Data ss:Type="String"> </Data><NamedCell
      ss:Name="_FilterDatabase"/></Cell>
    <Cell ss:StyleID="s97"><Data ss:Type="String"> </Data><NamedCell
      ss:Name="_FilterDatabase"/></Cell>
    <Cell ss:StyleID="s97"><Data ss:Type="String"> </Data><NamedCell
      ss:Name="_FilterDatabase"/></Cell>
    <Cell ss:StyleID="s97"><Data ss:Type="String"> </Data><NamedCell
      ss:Name="_FilterDatabase"/></Cell>
    <Cell ss:StyleID="s97"><Data ss:Type="String"> </Data><NamedCell
      ss:Name="_FilterDatabase"/></Cell>
    <Cell ss:StyleID="s97"><Data ss:Type="String"> </Data><NamedCell
      ss:Name="_FilterDatabase"/></Cell>
    <Cell ss:StyleID="s97"><Data ss:Type="String"> </Data><NamedCell
      ss:Name="_FilterDatabase"/></Cell>
    <Cell ss:StyleID="s97"><Data ss:Type="String"> </Data><NamedCell
      ss:Name="_FilterDatabase"/></Cell>
    <Cell ss:StyleID="s97"><Data ss:Type="String"> </Data><NamedCell
      ss:Name="_FilterDatabase"/></Cell>
    <Cell ss:StyleID="s97"><Data ss:Type="String"> </Data><NamedCell
      ss:Name="_FilterDatabase"/></Cell>
    <Cell ss:StyleID="s97"><Data ss:Type="String"> </Data><NamedCell
      ss:Name="_FilterDatabase"/></Cell>
    <Cell ss:StyleID="s97"><Data ss:Type="String"> </Data><NamedCell
      ss:Name="_FilterDatabase"/></Cell>
    <Cell ss:StyleID="s97"><Data ss:Type="String"> </Data><NamedCell
      ss:Name="_FilterDatabase"/></Cell>
    <Cell ss:StyleID="s97"><Data ss:Type="String"> </Data><NamedCell
      ss:Name="_FilterDatabase"/></Cell>
    <Cell ss:StyleID="s97"><Data ss:Type="String"> </Data><NamedCell
      ss:Name="_FilterDatabase"/></Cell>
    <Cell ss:StyleID="s97"><Data ss:Type="String"> </Data><NamedCell
      ss:Name="_FilterDatabase"/></Cell>
    <Cell ss:StyleID="s97"><Data ss:Type="String"> </Data><NamedCell
      ss:Name="_FilterDatabase"/></Cell>
    <Cell ss:StyleID="s97"><Data ss:Type="String"> </Data><NamedCell
      ss:Name="_FilterDatabase"/></Cell>
    <Cell ss:StyleID="s97"><Data ss:Type="String"> </Data><NamedCell
      ss:Name="_FilterDatabase"/></Cell>
    <Cell ss:StyleID="s97"><Data ss:Type="String"> </Data><NamedCell
      ss:Name="_FilterDatabase"/></Cell>
    <Cell ss:StyleID="s97"><Data ss:Type="String"> </Data><NamedCell
      ss:Name="_FilterDatabase"/></Cell>
    <Cell ss:StyleID="s97"><Data ss:Type="String"> </Data><NamedCell
      ss:Name="_FilterDatabase"/></Cell>
    <Cell ss:StyleID="s97"><Data ss:Type="String"> </Data><NamedCell
      ss:Name="_FilterDatabase"/></Cell>
    <Cell ss:StyleID="s97"><Data ss:Type="String"> </Data><NamedCell
      ss:Name="_FilterDatabase"/></Cell>
    <Cell ss:StyleID="s97"><Data ss:Type="String"> </Data><NamedCell
      ss:Name="_FilterDatabase"/></Cell>
    <Cell ss:StyleID="s97"><Data ss:Type="String"> </Data><NamedCell
      ss:Name="_FilterDatabase"/></Cell>
    <Cell ss:StyleID="s97"><Data ss:Type="String"> </Data><NamedCell
      ss:Name="_FilterDatabase"/></Cell>
    <Cell ss:StyleID="s97"><Data ss:Type="String"> </Data><NamedCell
      ss:Name="_FilterDatabase"/></Cell>
    <Cell ss:StyleID="s97"><Data ss:Type="String"> </Data><NamedCell
      ss:Name="_FilterDatabase"/></Cell>
    <Cell ss:StyleID="s97"><Data ss:Type="String"> </Data><NamedCell
      ss:Name="_FilterDatabase"/></Cell>
    <Cell ss:StyleID="s97"><Data ss:Type="String"> </Data><NamedCell
      ss:Name="_FilterDatabase"/></Cell>
    <Cell ss:StyleID="s97"><Data ss:Type="String"> </Data><NamedCell
      ss:Name="_FilterDatabase"/></Cell>
    <Cell ss:StyleID="s97"><Data ss:Type="String"> </Data><NamedCell
      ss:Name="_FilterDatabase"/></Cell>
    <Cell ss:StyleID="s97"><Data ss:Type="String"> </Data><NamedCell
      ss:Name="_FilterDatabase"/></Cell>
    <Cell ss:StyleID="s97"><Data ss:Type="String"> </Data><NamedCell
      ss:Name="_FilterDatabase"/></Cell>
    <Cell ss:StyleID="s97"><Data ss:Type="String"> </Data><NamedCell
      ss:Name="_FilterDatabase"/></Cell>
    <Cell ss:StyleID="s97"><Data ss:Type="String"> </Data><NamedCell
      ss:Name="_FilterDatabase"/></Cell>
    <Cell ss:StyleID="s97"><Data ss:Type="String"> </Data><NamedCell
      ss:Name="_FilterDatabase"/></Cell>
    <Cell ss:StyleID="s97"><Data ss:Type="String"> </Data><NamedCell
      ss:Name="_FilterDatabase"/></Cell>
    <Cell ss:StyleID="s97"><Data ss:Type="String"> </Data><NamedCell
      ss:Name="_FilterDatabase"/></Cell>
    <Cell ss:StyleID="s97"><Data ss:Type="String"> </Data><NamedCell
      ss:Name="_FilterDatabase"/></Cell>
    <Cell ss:StyleID="s97"><Data ss:Type="String"> </Data><NamedCell
      ss:Name="_FilterDatabase"/></Cell>
    <Cell ss:StyleID="s97"><Data ss:Type="String"> </Data><NamedCell
      ss:Name="_FilterDatabase"/></Cell>
    <Cell ss:StyleID="s97"><Data ss:Type="String"> </Data><NamedCell
      ss:Name="_FilterDatabase"/></Cell>
    <Cell ss:StyleID="s97"><Data ss:Type="String"> </Data><NamedCell
      ss:Name="_FilterDatabase"/></Cell>
    <Cell ss:StyleID="s97"><Data ss:Type="String"> </Data><NamedCell
      ss:Name="_FilterDatabase"/></Cell>
    <Cell ss:StyleID="s97"><Data ss:Type="String"> </Data><NamedCell
      ss:Name="_FilterDatabase"/></Cell>
    <Cell ss:StyleID="s97"><Data ss:Type="String"> </Data><NamedCell
      ss:Name="_FilterDatabase"/></Cell>
    <Cell ss:StyleID="s97"><Data ss:Type="String"> </Data><NamedCell
      ss:Name="_FilterDatabase"/></Cell>
    <Cell ss:StyleID="s97"><Data ss:Type="String"> </Data><NamedCell
      ss:Name="_FilterDatabase"/></Cell>
    <Cell ss:StyleID="s97"><Data ss:Type="String"> </Data><NamedCell
      ss:Name="_FilterDatabase"/></Cell>
    <Cell ss:StyleID="s97"><Data ss:Type="String"> </Data><NamedCell
      ss:Name="_FilterDatabase"/></Cell>
    <Cell ss:StyleID="s97"><Data ss:Type="String"> </Data><NamedCell
      ss:Name="_FilterDatabase"/></Cell>
    <Cell ss:StyleID="s97"><Data ss:Type="String"> </Data><NamedCell
      ss:Name="_FilterDatabase"/></Cell>
    <Cell ss:StyleID="s97"><Data ss:Type="String"> </Data><NamedCell
      ss:Name="_FilterDatabase"/></Cell>
    <Cell ss:StyleID="s97"><Data ss:Type="String"> </Data><NamedCell
      ss:Name="_FilterDatabase"/></Cell>
    <Cell ss:StyleID="s97"><Data ss:Type="String"> </Data><NamedCell
      ss:Name="_FilterDatabase"/></Cell>
    <Cell ss:StyleID="s97"><Data ss:Type="String"> </Data><NamedCell
      ss:Name="_FilterDatabase"/></Cell>
    <Cell ss:StyleID="s97"><Data ss:Type="String"> </Data><NamedCell
      ss:Name="_FilterDatabase"/></Cell>
    <Cell ss:StyleID="s97"><Data ss:Type="String"> </Data><NamedCell
      ss:Name="_FilterDatabase"/></Cell>
    <Cell ss:StyleID="s97"><Data ss:Type="String"> </Data><NamedCell
      ss:Name="_FilterDatabase"/></Cell>
    <Cell ss:StyleID="s97"><Data ss:Type="String"> </Data><NamedCell
      ss:Name="_FilterDatabase"/></Cell>
    <Cell ss:StyleID="s97"><Data ss:Type="String"> </Data><NamedCell
      ss:Name="_FilterDatabase"/></Cell>
    <Cell ss:StyleID="s97"><Data ss:Type="String"> </Data><NamedCell
      ss:Name="_FilterDatabase"/></Cell>
    <Cell ss:StyleID="s97"><Data ss:Type="String"> </Data><NamedCell
      ss:Name="_FilterDatabase"/></Cell>
    <Cell ss:StyleID="s97"><Data ss:Type="String"> </Data><NamedCell
      ss:Name="_FilterDatabase"/></Cell>
    <Cell ss:StyleID="s97"><Data ss:Type="String"> </Data><NamedCell
      ss:Name="_FilterDatabase"/></Cell>
    <Cell ss:StyleID="s97"><Data ss:Type="String"> </Data><NamedCell
      ss:Name="_FilterDatabase"/></Cell>
    <Cell ss:StyleID="s97"><Data ss:Type="String"> </Data><NamedCell
      ss:Name="_FilterDatabase"/></Cell>
    <Cell ss:StyleID="s97"><Data ss:Type="String"> </Data><NamedCell
      ss:Name="_FilterDatabase"/></Cell>
    <Cell ss:StyleID="s97"><Data ss:Type="String"> </Data><NamedCell
      ss:Name="_FilterDatabase"/></Cell>
    <Cell ss:StyleID="s97"><Data ss:Type="String"> </Data><NamedCell
      ss:Name="_FilterDatabase"/></Cell>
    <Cell ss:StyleID="s97"><Data ss:Type="String"> </Data><NamedCell
      ss:Name="_FilterDatabase"/></Cell>
    <Cell ss:StyleID="s97"><Data ss:Type="String"> </Data><NamedCell
      ss:Name="_FilterDatabase"/></Cell>
    <Cell ss:StyleID="s97"><Data ss:Type="String"> </Data><NamedCell
      ss:Name="_FilterDatabase"/></Cell>
    <Cell ss:StyleID="s97"><Data ss:Type="String"> </Data><NamedCell
      ss:Name="_FilterDatabase"/></Cell>
    <Cell ss:StyleID="s97"><Data ss:Type="String"> </Data><NamedCell
      ss:Name="_FilterDatabase"/></Cell>
    <Cell ss:StyleID="s97"><Data ss:Type="String"> </Data><NamedCell
      ss:Name="_FilterDatabase"/></Cell>
    <Cell ss:StyleID="s97"><Data ss:Type="String"> </Data><NamedCell
      ss:Name="_FilterDatabase"/></Cell>
    <Cell ss:StyleID="s97"><Data ss:Type="String"> </Data><NamedCell
      ss:Name="_FilterDatabase"/></Cell>
   </Row>
   <Row ss:AutoFitHeight="0">
    <Cell ss:StyleID="s97"><Data ss:Type="Number">10</Data><NamedCell
      ss:Name="_FilterDatabase"/></Cell>
    <Cell ss:StyleID="s97"><Data ss:Type="String">BC1_tumor</Data><NamedCell
      ss:Name="_FilterDatabase"/></Cell>
    <Cell ss:StyleID="s97"><Data ss:Type="Number">16</Data><NamedCell
      ss:Name="_FilterDatabase"/></Cell>
    <Cell ss:StyleID="s97"><Data ss:Type="Number">13600001</Data><NamedCell
      ss:Name="_FilterDatabase"/></Cell>
    <Cell ss:StyleID="s97"><Data ss:Type="Number">30800000</Data><NamedCell
      ss:Name="_FilterDatabase"/></Cell>
    <Cell ss:StyleID="s97"><Data ss:Type="Number">0.47</Data><NamedCell
      ss:Name="_FilterDatabase"/></Cell>
    <Cell ss:StyleID="s96"><Data ss:Type="String">MYH11, PALB2</Data><NamedCell
      ss:Name="_FilterDatabase"/></Cell>
    <Cell ss:StyleID="s96"><Data ss:Type="String"> </Data><NamedCell
      ss:Name="_FilterDatabase"/></Cell>
    <Cell ss:StyleID="s96"><Data ss:Type="String"> </Data><NamedCell
      ss:Name="_FilterDatabase"/></Cell>
    <Cell ss:StyleID="s96"><Data ss:Type="String"> </Data><NamedCell
      ss:Name="_FilterDatabase"/></Cell>
    <Cell ss:StyleID="s96"><Data ss:Type="String"> </Data><NamedCell
      ss:Name="_FilterDatabase"/></Cell>
    <Cell ss:StyleID="s96"><Data ss:Type="String"> </Data><NamedCell
      ss:Name="_FilterDatabase"/></Cell>
    <Cell ss:StyleID="s96"><Data ss:Type="String"> </Data><NamedCell
      ss:Name="_FilterDatabase"/></Cell>
    <Cell ss:StyleID="s97"><Data ss:Type="String"> </Data><NamedCell
      ss:Name="_FilterDatabase"/></Cell>
    <Cell ss:StyleID="s97"><Data ss:Type="String"> </Data><NamedCell
      ss:Name="_FilterDatabase"/></Cell>
    <Cell ss:StyleID="s97"><Data ss:Type="String"> </Data><NamedCell
      ss:Name="_FilterDatabase"/></Cell>
    <Cell ss:StyleID="s97"><Data ss:Type="String"> </Data><NamedCell
      ss:Name="_FilterDatabase"/></Cell>
    <Cell ss:StyleID="s97"><Data ss:Type="String"> </Data><NamedCell
      ss:Name="_FilterDatabase"/></Cell>
    <Cell ss:StyleID="s97"><Data ss:Type="String"> </Data><NamedCell
      ss:Name="_FilterDatabase"/></Cell>
    <Cell ss:StyleID="s97"><Data ss:Type="String"> </Data><NamedCell
      ss:Name="_FilterDatabase"/></Cell>
    <Cell ss:StyleID="s97"><Data ss:Type="String"> </Data><NamedCell
      ss:Name="_FilterDatabase"/></Cell>
    <Cell ss:StyleID="s97"><Data ss:Type="String"> </Data><NamedCell
      ss:Name="_FilterDatabase"/></Cell>
    <Cell ss:StyleID="s97"><Data ss:Type="String"> </Data><NamedCell
      ss:Name="_FilterDatabase"/></Cell>
    <Cell ss:StyleID="s97"><Data ss:Type="String"> </Data><NamedCell
      ss:Name="_FilterDatabase"/></Cell>
    <Cell ss:StyleID="s97"><Data ss:Type="String"> </Data><NamedCell
      ss:Name="_FilterDatabase"/></Cell>
    <Cell ss:StyleID="s97"><Data ss:Type="String"> </Data><NamedCell
      ss:Name="_FilterDatabase"/></Cell>
    <Cell ss:StyleID="s97"><Data ss:Type="String"> </Data><NamedCell
      ss:Name="_FilterDatabase"/></Cell>
    <Cell ss:StyleID="s97"><Data ss:Type="String"> </Data><NamedCell
      ss:Name="_FilterDatabase"/></Cell>
    <Cell ss:StyleID="s97"><Data ss:Type="String"> </Data><NamedCell
      ss:Name="_FilterDatabase"/></Cell>
    <Cell ss:StyleID="s97"><Data ss:Type="String"> </Data><NamedCell
      ss:Name="_FilterDatabase"/></Cell>
    <Cell ss:StyleID="s97"><Data ss:Type="String"> </Data><NamedCell
      ss:Name="_FilterDatabase"/></Cell>
    <Cell ss:StyleID="s97"><Data ss:Type="String"> </Data><NamedCell
      ss:Name="_FilterDatabase"/></Cell>
    <Cell ss:StyleID="s97"><Data ss:Type="String"> </Data><NamedCell
      ss:Name="_FilterDatabase"/></Cell>
    <Cell ss:StyleID="s97"><Data ss:Type="String"> </Data><NamedCell
      ss:Name="_FilterDatabase"/></Cell>
    <Cell ss:StyleID="s97"><Data ss:Type="String"> </Data><NamedCell
      ss:Name="_FilterDatabase"/></Cell>
    <Cell ss:StyleID="s97"><Data ss:Type="String"> </Data><NamedCell
      ss:Name="_FilterDatabase"/></Cell>
    <Cell ss:StyleID="s97"><Data ss:Type="String"> </Data><NamedCell
      ss:Name="_FilterDatabase"/></Cell>
    <Cell ss:StyleID="s97"><Data ss:Type="String"> </Data><NamedCell
      ss:Name="_FilterDatabase"/></Cell>
    <Cell ss:StyleID="s97"><Data ss:Type="String"> </Data><NamedCell
      ss:Name="_FilterDatabase"/></Cell>
    <Cell ss:StyleID="s97"><Data ss:Type="String"> </Data><NamedCell
      ss:Name="_FilterDatabase"/></Cell>
    <Cell ss:StyleID="s97"><Data ss:Type="String"> </Data><NamedCell
      ss:Name="_FilterDatabase"/></Cell>
    <Cell ss:StyleID="s97"><Data ss:Type="String"> </Data><NamedCell
      ss:Name="_FilterDatabase"/></Cell>
    <Cell ss:StyleID="s97"><Data ss:Type="String"> </Data><NamedCell
      ss:Name="_FilterDatabase"/></Cell>
    <Cell ss:StyleID="s97"><Data ss:Type="String"> </Data><NamedCell
      ss:Name="_FilterDatabase"/></Cell>
    <Cell ss:StyleID="s97"><Data ss:Type="String"> </Data><NamedCell
      ss:Name="_FilterDatabase"/></Cell>
    <Cell ss:StyleID="s97"><Data ss:Type="String"> </Data><NamedCell
      ss:Name="_FilterDatabase"/></Cell>
    <Cell ss:StyleID="s97"><Data ss:Type="String"> </Data><NamedCell
      ss:Name="_FilterDatabase"/></Cell>
    <Cell ss:StyleID="s97"><Data ss:Type="String"> </Data><NamedCell
      ss:Name="_FilterDatabase"/></Cell>
    <Cell ss:StyleID="s97"><Data ss:Type="String"> </Data><NamedCell
      ss:Name="_FilterDatabase"/></Cell>
    <Cell ss:StyleID="s97"><Data ss:Type="String"> </Data><NamedCell
      ss:Name="_FilterDatabase"/></Cell>
    <Cell ss:StyleID="s97"><Data ss:Type="String"> </Data><NamedCell
      ss:Name="_FilterDatabase"/></Cell>
    <Cell ss:StyleID="s97"><Data ss:Type="String"> </Data><NamedCell
      ss:Name="_FilterDatabase"/></Cell>
    <Cell ss:StyleID="s97"><Data ss:Type="String"> </Data><NamedCell
      ss:Name="_FilterDatabase"/></Cell>
    <Cell ss:StyleID="s97"><Data ss:Type="String"> </Data><NamedCell
      ss:Name="_FilterDatabase"/></Cell>
    <Cell ss:StyleID="s97"><Data ss:Type="String"> </Data><NamedCell
      ss:Name="_FilterDatabase"/></Cell>
    <Cell ss:StyleID="s97"><Data ss:Type="String"> </Data><NamedCell
      ss:Name="_FilterDatabase"/></Cell>
    <Cell ss:StyleID="s97"><Data ss:Type="String"> </Data><NamedCell
      ss:Name="_FilterDatabase"/></Cell>
    <Cell ss:StyleID="s97"><Data ss:Type="String"> </Data><NamedCell
      ss:Name="_FilterDatabase"/></Cell>
    <Cell ss:StyleID="s97"><Data ss:Type="String"> </Data><NamedCell
      ss:Name="_FilterDatabase"/></Cell>
    <Cell ss:StyleID="s97"><Data ss:Type="String"> </Data><NamedCell
      ss:Name="_FilterDatabase"/></Cell>
    <Cell ss:StyleID="s97"><Data ss:Type="String"> </Data><NamedCell
      ss:Name="_FilterDatabase"/></Cell>
    <Cell ss:StyleID="s97"><Data ss:Type="String"> </Data><NamedCell
      ss:Name="_FilterDatabase"/></Cell>
    <Cell ss:StyleID="s97"><Data ss:Type="String"> </Data><NamedCell
      ss:Name="_FilterDatabase"/></Cell>
    <Cell ss:StyleID="s97"><Data ss:Type="String"> </Data><NamedCell
      ss:Name="_FilterDatabase"/></Cell>
    <Cell ss:StyleID="s97"><Data ss:Type="String"> </Data><NamedCell
      ss:Name="_FilterDatabase"/></Cell>
    <Cell ss:StyleID="s97"><Data ss:Type="String"> </Data><NamedCell
      ss:Name="_FilterDatabase"/></Cell>
    <Cell ss:StyleID="s97"><Data ss:Type="String"> </Data><NamedCell
      ss:Name="_FilterDatabase"/></Cell>
    <Cell ss:StyleID="s97"><Data ss:Type="String"> </Data><NamedCell
      ss:Name="_FilterDatabase"/></Cell>
    <Cell ss:StyleID="s97"><Data ss:Type="String"> </Data><NamedCell
      ss:Name="_FilterDatabase"/></Cell>
    <Cell ss:StyleID="s97"><Data ss:Type="String"> </Data><NamedCell
      ss:Name="_FilterDatabase"/></Cell>
    <Cell ss:StyleID="s97"><Data ss:Type="String"> </Data><NamedCell
      ss:Name="_FilterDatabase"/></Cell>
    <Cell ss:StyleID="s97"><Data ss:Type="String"> </Data><NamedCell
      ss:Name="_FilterDatabase"/></Cell>
    <Cell ss:StyleID="s97"><Data ss:Type="String"> </Data><NamedCell
      ss:Name="_FilterDatabase"/></Cell>
    <Cell ss:StyleID="s97"><Data ss:Type="String"> </Data><NamedCell
      ss:Name="_FilterDatabase"/></Cell>
    <Cell ss:StyleID="s97"><Data ss:Type="String"> </Data><NamedCell
      ss:Name="_FilterDatabase"/></Cell>
    <Cell ss:StyleID="s97"><Data ss:Type="String"> </Data><NamedCell
      ss:Name="_FilterDatabase"/></Cell>
    <Cell ss:StyleID="s97"><Data ss:Type="String"> </Data><NamedCell
      ss:Name="_FilterDatabase"/></Cell>
    <Cell ss:StyleID="s97"><Data ss:Type="String"> </Data><NamedCell
      ss:Name="_FilterDatabase"/></Cell>
    <Cell ss:StyleID="s97"><Data ss:Type="String"> </Data><NamedCell
      ss:Name="_FilterDatabase"/></Cell>
    <Cell ss:StyleID="s97"><Data ss:Type="String"> </Data><NamedCell
      ss:Name="_FilterDatabase"/></Cell>
    <Cell ss:StyleID="s97"><Data ss:Type="String"> </Data><NamedCell
      ss:Name="_FilterDatabase"/></Cell>
    <Cell ss:StyleID="s97"><Data ss:Type="String"> </Data><NamedCell
      ss:Name="_FilterDatabase"/></Cell>
    <Cell ss:StyleID="s97"><Data ss:Type="String"> </Data><NamedCell
      ss:Name="_FilterDatabase"/></Cell>
    <Cell ss:StyleID="s97"><Data ss:Type="String"> </Data><NamedCell
      ss:Name="_FilterDatabase"/></Cell>
    <Cell ss:StyleID="s97"><Data ss:Type="String"> </Data><NamedCell
      ss:Name="_FilterDatabase"/></Cell>
    <Cell ss:StyleID="s97"><Data ss:Type="String"> </Data><NamedCell
      ss:Name="_FilterDatabase"/></Cell>
    <Cell ss:StyleID="s97"><Data ss:Type="String"> </Data><NamedCell
      ss:Name="_FilterDatabase"/></Cell>
    <Cell ss:StyleID="s97"><Data ss:Type="String"> </Data><NamedCell
      ss:Name="_FilterDatabase"/></Cell>
    <Cell ss:StyleID="s97"><Data ss:Type="String"> </Data><NamedCell
      ss:Name="_FilterDatabase"/></Cell>
    <Cell ss:StyleID="s97"><Data ss:Type="String"> </Data><NamedCell
      ss:Name="_FilterDatabase"/></Cell>
    <Cell ss:StyleID="s97"><Data ss:Type="String"> </Data><NamedCell
      ss:Name="_FilterDatabase"/></Cell>
    <Cell ss:StyleID="s97"><Data ss:Type="String"> </Data><NamedCell
      ss:Name="_FilterDatabase"/></Cell>
    <Cell ss:StyleID="s97"><Data ss:Type="String"> </Data><NamedCell
      ss:Name="_FilterDatabase"/></Cell>
    <Cell ss:StyleID="s97"><Data ss:Type="String"> </Data><NamedCell
      ss:Name="_FilterDatabase"/></Cell>
    <Cell ss:StyleID="s97"><Data ss:Type="String"> </Data><NamedCell
      ss:Name="_FilterDatabase"/></Cell>
    <Cell ss:StyleID="s97"><Data ss:Type="String"> </Data><NamedCell
      ss:Name="_FilterDatabase"/></Cell>
    <Cell ss:StyleID="s97"><Data ss:Type="String"> </Data><NamedCell
      ss:Name="_FilterDatabase"/></Cell>
    <Cell ss:StyleID="s97"><Data ss:Type="String"> </Data><NamedCell
      ss:Name="_FilterDatabase"/></Cell>
    <Cell ss:StyleID="s97"><Data ss:Type="String"> </Data><NamedCell
      ss:Name="_FilterDatabase"/></Cell>
    <Cell ss:StyleID="s97"><Data ss:Type="String"> </Data><NamedCell
      ss:Name="_FilterDatabase"/></Cell>
    <Cell ss:StyleID="s97"><Data ss:Type="String"> </Data><NamedCell
      ss:Name="_FilterDatabase"/></Cell>
    <Cell ss:StyleID="s97"><Data ss:Type="String"> </Data><NamedCell
      ss:Name="_FilterDatabase"/></Cell>
    <Cell ss:StyleID="s97"><Data ss:Type="String"> </Data><NamedCell
      ss:Name="_FilterDatabase"/></Cell>
    <Cell ss:StyleID="s97"><Data ss:Type="String"> </Data><NamedCell
      ss:Name="_FilterDatabase"/></Cell>
    <Cell ss:StyleID="s97"><Data ss:Type="String"> </Data><NamedCell
      ss:Name="_FilterDatabase"/></Cell>
    <Cell ss:StyleID="s97"><Data ss:Type="String"> </Data><NamedCell
      ss:Name="_FilterDatabase"/></Cell>
    <Cell ss:StyleID="s97"><Data ss:Type="String"> </Data><NamedCell
      ss:Name="_FilterDatabase"/></Cell>
    <Cell ss:StyleID="s97"><Data ss:Type="String"> </Data><NamedCell
      ss:Name="_FilterDatabase"/></Cell>
    <Cell ss:StyleID="s97"><Data ss:Type="String"> </Data><NamedCell
      ss:Name="_FilterDatabase"/></Cell>
    <Cell ss:StyleID="s97"><Data ss:Type="String"> </Data><NamedCell
      ss:Name="_FilterDatabase"/></Cell>
    <Cell ss:StyleID="s97"><Data ss:Type="String"> </Data><NamedCell
      ss:Name="_FilterDatabase"/></Cell>
    <Cell ss:StyleID="s97"><Data ss:Type="String"> </Data><NamedCell
      ss:Name="_FilterDatabase"/></Cell>
    <Cell ss:StyleID="s97"><Data ss:Type="String"> </Data><NamedCell
      ss:Name="_FilterDatabase"/></Cell>
    <Cell ss:StyleID="s97"><Data ss:Type="String"> </Data><NamedCell
      ss:Name="_FilterDatabase"/></Cell>
    <Cell ss:StyleID="s97"><Data ss:Type="String"> </Data><NamedCell
      ss:Name="_FilterDatabase"/></Cell>
    <Cell ss:StyleID="s97"><Data ss:Type="String"> </Data><NamedCell
      ss:Name="_FilterDatabase"/></Cell>
    <Cell ss:StyleID="s97"><Data ss:Type="String"> </Data><NamedCell
      ss:Name="_FilterDatabase"/></Cell>
    <Cell ss:StyleID="s97"><Data ss:Type="String"> </Data><NamedCell
      ss:Name="_FilterDatabase"/></Cell>
    <Cell ss:StyleID="s97"><Data ss:Type="String"> </Data><NamedCell
      ss:Name="_FilterDatabase"/></Cell>
    <Cell ss:StyleID="s97"><Data ss:Type="String"> </Data><NamedCell
      ss:Name="_FilterDatabase"/></Cell>
    <Cell ss:StyleID="s97"><Data ss:Type="String"> </Data><NamedCell
      ss:Name="_FilterDatabase"/></Cell>
    <Cell ss:StyleID="s97"><Data ss:Type="String"> </Data><NamedCell
      ss:Name="_FilterDatabase"/></Cell>
    <Cell ss:StyleID="s97"><Data ss:Type="String"> </Data><NamedCell
      ss:Name="_FilterDatabase"/></Cell>
    <Cell ss:StyleID="s97"><Data ss:Type="String"> </Data><NamedCell
      ss:Name="_FilterDatabase"/></Cell>
    <Cell ss:StyleID="s97"><Data ss:Type="String"> </Data><NamedCell
      ss:Name="_FilterDatabase"/></Cell>
    <Cell ss:StyleID="s97"><Data ss:Type="String"> </Data><NamedCell
      ss:Name="_FilterDatabase"/></Cell>
    <Cell ss:StyleID="s97"><Data ss:Type="String"> </Data><NamedCell
      ss:Name="_FilterDatabase"/></Cell>
    <Cell ss:StyleID="s97"><Data ss:Type="String"> </Data><NamedCell
      ss:Name="_FilterDatabase"/></Cell>
    <Cell ss:StyleID="s97"><Data ss:Type="String"> </Data><NamedCell
      ss:Name="_FilterDatabase"/></Cell>
    <Cell ss:StyleID="s97"><Data ss:Type="String"> </Data><NamedCell
      ss:Name="_FilterDatabase"/></Cell>
    <Cell ss:StyleID="s97"><Data ss:Type="String"> </Data><NamedCell
      ss:Name="_FilterDatabase"/></Cell>
    <Cell ss:StyleID="s97"><Data ss:Type="String"> </Data><NamedCell
      ss:Name="_FilterDatabase"/></Cell>
    <Cell ss:StyleID="s97"><Data ss:Type="String"> </Data><NamedCell
      ss:Name="_FilterDatabase"/></Cell>
    <Cell ss:StyleID="s97"><Data ss:Type="String"> </Data><NamedCell
      ss:Name="_FilterDatabase"/></Cell>
    <Cell ss:StyleID="s97"><Data ss:Type="String"> </Data><NamedCell
      ss:Name="_FilterDatabase"/></Cell>
    <Cell ss:StyleID="s97"><Data ss:Type="String"> </Data><NamedCell
      ss:Name="_FilterDatabase"/></Cell>
    <Cell ss:StyleID="s97"><Data ss:Type="String"> </Data><NamedCell
      ss:Name="_FilterDatabase"/></Cell>
    <Cell ss:StyleID="s97"><Data ss:Type="String"> </Data><NamedCell
      ss:Name="_FilterDatabase"/></Cell>
    <Cell ss:StyleID="s97"><Data ss:Type="String"> </Data><NamedCell
      ss:Name="_FilterDatabase"/></Cell>
    <Cell ss:StyleID="s97"><Data ss:Type="String"> </Data><NamedCell
      ss:Name="_FilterDatabase"/></Cell>
    <Cell ss:StyleID="s97"><Data ss:Type="String"> </Data><NamedCell
      ss:Name="_FilterDatabase"/></Cell>
    <Cell ss:StyleID="s97"><Data ss:Type="String"> </Data><NamedCell
      ss:Name="_FilterDatabase"/></Cell>
    <Cell ss:StyleID="s97"><Data ss:Type="String"> </Data><NamedCell
      ss:Name="_FilterDatabase"/></Cell>
    <Cell ss:StyleID="s97"><Data ss:Type="String"> </Data><NamedCell
      ss:Name="_FilterDatabase"/></Cell>
    <Cell ss:StyleID="s97"><Data ss:Type="String"> </Data><NamedCell
      ss:Name="_FilterDatabase"/></Cell>
    <Cell ss:StyleID="s97"><Data ss:Type="String"> </Data><NamedCell
      ss:Name="_FilterDatabase"/></Cell>
    <Cell ss:StyleID="s97"><Data ss:Type="String"> </Data><NamedCell
      ss:Name="_FilterDatabase"/></Cell>
    <Cell ss:StyleID="s97"><Data ss:Type="String"> </Data><NamedCell
      ss:Name="_FilterDatabase"/></Cell>
    <Cell ss:StyleID="s97"><Data ss:Type="String"> </Data><NamedCell
      ss:Name="_FilterDatabase"/></Cell>
    <Cell ss:StyleID="s97"><Data ss:Type="String"> </Data><NamedCell
      ss:Name="_FilterDatabase"/></Cell>
    <Cell ss:StyleID="s97"><Data ss:Type="String"> </Data><NamedCell
      ss:Name="_FilterDatabase"/></Cell>
    <Cell ss:StyleID="s97"><Data ss:Type="String"> </Data><NamedCell
      ss:Name="_FilterDatabase"/></Cell>
    <Cell ss:StyleID="s97"><Data ss:Type="String"> </Data><NamedCell
      ss:Name="_FilterDatabase"/></Cell>
    <Cell ss:StyleID="s97"><Data ss:Type="String"> </Data><NamedCell
      ss:Name="_FilterDatabase"/></Cell>
    <Cell ss:StyleID="s97"><Data ss:Type="String"> </Data><NamedCell
      ss:Name="_FilterDatabase"/></Cell>
    <Cell ss:StyleID="s97"><Data ss:Type="String"> </Data><NamedCell
      ss:Name="_FilterDatabase"/></Cell>
    <Cell ss:StyleID="s97"><Data ss:Type="String"> </Data><NamedCell
      ss:Name="_FilterDatabase"/></Cell>
    <Cell ss:StyleID="s97"><Data ss:Type="String"> </Data><NamedCell
      ss:Name="_FilterDatabase"/></Cell>
    <Cell ss:StyleID="s97"><Data ss:Type="String"> </Data><NamedCell
      ss:Name="_FilterDatabase"/></Cell>
    <Cell ss:StyleID="s97"><Data ss:Type="String"> </Data><NamedCell
      ss:Name="_FilterDatabase"/></Cell>
    <Cell ss:StyleID="s97"><Data ss:Type="String"> </Data><NamedCell
      ss:Name="_FilterDatabase"/></Cell>
    <Cell ss:StyleID="s97"><Data ss:Type="String"> </Data><NamedCell
      ss:Name="_FilterDatabase"/></Cell>
    <Cell ss:StyleID="s97"><Data ss:Type="String"> </Data><NamedCell
      ss:Name="_FilterDatabase"/></Cell>
    <Cell ss:StyleID="s97"><Data ss:Type="String"> </Data><NamedCell
      ss:Name="_FilterDatabase"/></Cell>
    <Cell ss:StyleID="s97"><Data ss:Type="String"> </Data><NamedCell
      ss:Name="_FilterDatabase"/></Cell>
    <Cell ss:StyleID="s97"><Data ss:Type="String"> </Data><NamedCell
      ss:Name="_FilterDatabase"/></Cell>
    <Cell ss:StyleID="s97"><Data ss:Type="String"> </Data><NamedCell
      ss:Name="_FilterDatabase"/></Cell>
    <Cell ss:StyleID="s97"><Data ss:Type="String"> </Data><NamedCell
      ss:Name="_FilterDatabase"/></Cell>
    <Cell ss:StyleID="s97"><Data ss:Type="String"> </Data><NamedCell
      ss:Name="_FilterDatabase"/></Cell>
    <Cell ss:StyleID="s97"><Data ss:Type="String"> </Data><NamedCell
      ss:Name="_FilterDatabase"/></Cell>
    <Cell ss:StyleID="s97"><Data ss:Type="String"> </Data><NamedCell
      ss:Name="_FilterDatabase"/></Cell>
    <Cell ss:StyleID="s97"><Data ss:Type="String"> </Data><NamedCell
      ss:Name="_FilterDatabase"/></Cell>
    <Cell ss:StyleID="s97"><Data ss:Type="String"> </Data><NamedCell
      ss:Name="_FilterDatabase"/></Cell>
    <Cell ss:StyleID="s97"><Data ss:Type="String"> </Data><NamedCell
      ss:Name="_FilterDatabase"/></Cell>
    <Cell ss:StyleID="s97"><Data ss:Type="String"> </Data><NamedCell
      ss:Name="_FilterDatabase"/></Cell>
    <Cell ss:StyleID="s97"><Data ss:Type="String"> </Data><NamedCell
      ss:Name="_FilterDatabase"/></Cell>
    <Cell ss:StyleID="s97"><Data ss:Type="String"> </Data><NamedCell
      ss:Name="_FilterDatabase"/></Cell>
    <Cell ss:StyleID="s97"><Data ss:Type="String"> </Data><NamedCell
      ss:Name="_FilterDatabase"/></Cell>
    <Cell ss:StyleID="s97"><Data ss:Type="String"> </Data><NamedCell
      ss:Name="_FilterDatabase"/></Cell>
    <Cell ss:StyleID="s97"><Data ss:Type="String"> </Data><NamedCell
      ss:Name="_FilterDatabase"/></Cell>
    <Cell ss:StyleID="s97"><Data ss:Type="String"> </Data><NamedCell
      ss:Name="_FilterDatabase"/></Cell>
    <Cell ss:StyleID="s97"><Data ss:Type="String"> </Data><NamedCell
      ss:Name="_FilterDatabase"/></Cell>
    <Cell ss:StyleID="s97"><Data ss:Type="String"> </Data><NamedCell
      ss:Name="_FilterDatabase"/></Cell>
    <Cell ss:StyleID="s97"><Data ss:Type="String"> </Data><NamedCell
      ss:Name="_FilterDatabase"/></Cell>
    <Cell ss:StyleID="s97"><Data ss:Type="String"> </Data><NamedCell
      ss:Name="_FilterDatabase"/></Cell>
    <Cell ss:StyleID="s97"><Data ss:Type="String"> </Data><NamedCell
      ss:Name="_FilterDatabase"/></Cell>
    <Cell ss:StyleID="s97"><Data ss:Type="String"> </Data><NamedCell
      ss:Name="_FilterDatabase"/></Cell>
    <Cell ss:StyleID="s97"><Data ss:Type="String"> </Data><NamedCell
      ss:Name="_FilterDatabase"/></Cell>
    <Cell ss:StyleID="s97"><Data ss:Type="String"> </Data><NamedCell
      ss:Name="_FilterDatabase"/></Cell>
    <Cell ss:StyleID="s97"><Data ss:Type="String"> </Data><NamedCell
      ss:Name="_FilterDatabase"/></Cell>
    <Cell ss:StyleID="s97"><Data ss:Type="String"> </Data><NamedCell
      ss:Name="_FilterDatabase"/></Cell>
    <Cell ss:StyleID="s97"><Data ss:Type="String"> </Data><NamedCell
      ss:Name="_FilterDatabase"/></Cell>
    <Cell ss:StyleID="s97"><Data ss:Type="String"> </Data><NamedCell
      ss:Name="_FilterDatabase"/></Cell>
    <Cell ss:StyleID="s97"><Data ss:Type="String"> </Data><NamedCell
      ss:Name="_FilterDatabase"/></Cell>
    <Cell ss:StyleID="s97"><Data ss:Type="String"> </Data><NamedCell
      ss:Name="_FilterDatabase"/></Cell>
    <Cell ss:StyleID="s97"><Data ss:Type="String"> </Data><NamedCell
      ss:Name="_FilterDatabase"/></Cell>
    <Cell ss:StyleID="s97"><Data ss:Type="String"> </Data><NamedCell
      ss:Name="_FilterDatabase"/></Cell>
    <Cell ss:StyleID="s97"><Data ss:Type="String"> </Data><NamedCell
      ss:Name="_FilterDatabase"/></Cell>
    <Cell ss:StyleID="s97"><Data ss:Type="String"> </Data><NamedCell
      ss:Name="_FilterDatabase"/></Cell>
    <Cell ss:StyleID="s97"><Data ss:Type="String"> </Data><NamedCell
      ss:Name="_FilterDatabase"/></Cell>
    <Cell ss:StyleID="s97"><Data ss:Type="String"> </Data><NamedCell
      ss:Name="_FilterDatabase"/></Cell>
    <Cell ss:StyleID="s97"><Data ss:Type="String"> </Data><NamedCell
      ss:Name="_FilterDatabase"/></Cell>
    <Cell ss:StyleID="s97"><Data ss:Type="String"> </Data><NamedCell
      ss:Name="_FilterDatabase"/></Cell>
    <Cell ss:StyleID="s97"><Data ss:Type="String"> </Data><NamedCell
      ss:Name="_FilterDatabase"/></Cell>
    <Cell ss:StyleID="s97"><Data ss:Type="String"> </Data><NamedCell
      ss:Name="_FilterDatabase"/></Cell>
    <Cell ss:StyleID="s97"><Data ss:Type="String"> </Data><NamedCell
      ss:Name="_FilterDatabase"/></Cell>
    <Cell ss:StyleID="s97"><Data ss:Type="String"> </Data><NamedCell
      ss:Name="_FilterDatabase"/></Cell>
    <Cell ss:StyleID="s97"><Data ss:Type="String"> </Data><NamedCell
      ss:Name="_FilterDatabase"/></Cell>
    <Cell ss:StyleID="s97"><Data ss:Type="String"> </Data><NamedCell
      ss:Name="_FilterDatabase"/></Cell>
    <Cell ss:StyleID="s97"><Data ss:Type="String"> </Data><NamedCell
      ss:Name="_FilterDatabase"/></Cell>
    <Cell ss:StyleID="s97"><Data ss:Type="String"> </Data><NamedCell
      ss:Name="_FilterDatabase"/></Cell>
    <Cell ss:StyleID="s97"><Data ss:Type="String"> </Data><NamedCell
      ss:Name="_FilterDatabase"/></Cell>
    <Cell ss:StyleID="s97"><Data ss:Type="String"> </Data><NamedCell
      ss:Name="_FilterDatabase"/></Cell>
    <Cell ss:StyleID="s97"><Data ss:Type="String"> </Data><NamedCell
      ss:Name="_FilterDatabase"/></Cell>
    <Cell ss:StyleID="s97"><Data ss:Type="String"> </Data><NamedCell
[truncated: 8,427,190 more chars]
